# Supplementary material for: Chromosome-scale genome of the human blood fluke Schistosoma mekongi and its implications for public health
Source: Infect Dis Poverty. 2023 Nov 28;12:104. doi: 10.1186/s40249-023-01160-6 (PMC10683246; doi:10.1186/s40249-023-01160-6)
Supplement: Supplementary file 1 — Additional file 1. Supplementary figures and tables. [file 40249_2023_1160_MOESM1_ESM.zip]

Archive with 22 entries (22 files):
- Additional file 1/Figure S1.docx
- Additional file 1/Figure S10.docx
- Additional file 1/Figure S2.docx
- Additional file 1/Figure S3.docx
- Additional file 1/Figure S4.docx
- Additional file 1/Figure S5.docx
- Additional file 1/Figure S6.docx
- Additional file 1/Figure S7.docx
- Additional file 1/Figure S8.docx
- Additional file 1/Figure S9.docx
- Additional file 1/Table S1.xlsx
- Additional file 1/Table S10.xlsx
- Additional file 1/Table S11.xlsx
- Additional file 1/Table S12.xlsx
- Additional file 1/Table S2.xlsx
- Additional file 1/Table S3.xlsx
- Additional file 1/Table S4.xlsx
- Additional file 1/Table S5.xlsx
- Additional file 1/Table S6.xlsx
- Additional file 1/Table S7.xlsx
- Additional file 1/Table S8.xlsx
- Additional file 1/Table S9.xlsx
