# Supplementary material for: Chromosome-scale genome of the human blood fluke Schistosoma mekongi and its implications for public health
Source: Infect Dis Poverty. 2023 Nov 28;12:104. doi: 10.1186/s40249-023-01160-6 (PMC10683246; doi:10.1186/s40249-023-01160-6)
Supplement: Supplementary file 1 — Additional file 1. Supplementary figures and tables. [file 40249_2023_1160_MOESM1_ESM.zip › Additional file 1/Table S1.xlsx]

## Sheet: Sheet1
Table S1. Data summary for genome assembly
Technology	Insert size	Total data (G)	Read length (bp)	Sequence coverage (X)
Illumina	350bp	33.6	150	80.18
PacBio	-	42.74	-	101.99
10X Genomics	-	124.2	-	296.37
Hi-C	-	58.37	150	139.28
Total	-	258.91	-	617.82
