# Supplementary material for: Chromosome-scale genome of the human blood fluke Schistosoma mekongi and its implications for public health
Source: Infect Dis Poverty. 2023 Nov 28;12:104. doi: 10.1186/s40249-023-01160-6 (PMC10683246; doi:10.1186/s40249-023-01160-6)
Supplement: Supplementary file 1 — Additional file 1. Supplementary figures and tables. [file 40249_2023_1160_MOESM1_ESM.zip › Additional file 1/Table S10.xlsx]

## Sheet: Sheet1
Table S10. enrichment analysis based on the specific gene famliy of schistosome
Pfam enrichment result
Pfam ID	Pfam name	study_count/study_n	pop_count/pop_n	Pvalue	Qvalue
PF00046.28	Homeobox	42/453	75/7321	8.65594e-32	1.12527e-29
PF00096.25	zf-C2H2	32/453	91/7321	9.12097e-17	5.92863e-15
PF05920.10	Homeobox_KN	17/453	29/7321	5.55734e-14	2.40818e-12
PF13894.5	zf-C2H2_4	26/453	84/7321	2.30049e-12	7.47659e-11
PF13465.5	zf-H2C2_2	24/453	76/7321	1.01603e-11	2.64167e-10
PF00250.17	Forkhead	9/453	16/7321	9.52747e-08	2.06428e-06
PF00010.25	HLH	11/453	32/7321	1.77499e-06	3.25397e-05
PF01457.15	Peptidase_M8	7/453	12/7321	2.00244e-06	3.25397e-05
PF00505.18	HMG_box	8/453	17/7321	2.99138e-06	4.32088e-05
PF01221.17	Dynein_light	12/453	41/7321	4.13855e-06	5.38012e-05
PF00105.17	zf-C4	8/453	18/7321	5.09486e-06	6.0212e-05
PF09011.9	HMG_box_2	7/453	15/7321	1.38132e-05	0.000149643
PF13912.5	zf-C2H2_6	10/453	35/7321	3.3585e-05	0.00033585
PF00104.29	Hormone_recep	6/453	14/7321	0.000106406	0.000988056
PF00001.20	7tm_1	15/453	83/7321	0.000145489	0.0012609
PF00191.19	Annexin	4/453	11/7321	0.0033664	0.027352
PF12171.7	zf-C2H2_jaz	8/453	42/7321	0.00369108	0.0282259
PF00582.25	Usp	4/453	12/7321	0.00480537	0.0328789
PF13909.5	zf-H2C2_5	4/453	12/7321	0.00480537	0.0328789
PF00412.21	LIM	6/453	29/7321	0.00761665	0.0495082
GO enrichment result
GO	name	name_space	study_count/study_n	pop_count/pop_n	Qvalue
GO:0044237	cellular metabolic process	biological_process	18/354	1396/5499	4.12613e-25
GO:0008152	metabolic process	biological_process	41/354	1719/5499	6.41576e-19
GO:0071704	organic substance metabolic process	biological_process	38/354	1564/5499	1.67039e-16
GO:0034641	cellular nitrogen compound metabolic process	biological_process	6/354	738/5499	1.46926e-15
GO:0044260	cellular macromolecule metabolic process	biological_process	12/354	907/5499	1.85617e-15
GO:0006807	nitrogen compound metabolic process	biological_process	33/354	1413/5499	2.14927e-15
GO:0044238	primary metabolic process	biological_process	38/354	1514/5499	3.3163e-15
GO:0009987	cellular process	biological_process	73/354	2106/5499	2.50684e-13
GO:1901360	organic cyclic compound metabolic process	biological_process	6/354	639/5499	9.69129e-13
GO:0046483	heterocycle metabolic process	biological_process	6/354	631/5499	1.46413e-12
GO:0006725	cellular aromatic compound metabolic process	biological_process	6/354	630/5499	1.46547e-12
GO:0043170	macromolecule metabolic process	biological_process	33/354	1276/5499	4.29421e-12
GO:0006139	nucleobase-containing compound metabolic process	biological_process	6/354	606/5499	7.85693e-12
GO:0051179	localization	biological_process	5/354	575/5499	8.42509e-12
GO:0051234	establishment of localization	biological_process	5/354	565/5499	1.25362e-11
GO:0006810	transport	biological_process	5/354	563/5499	1.97533e-11
GO:0009058	biosynthetic process	biological_process	1/354	365/5499	6.53085e-10
GO:0090304	nucleic acid metabolic process	biological_process	6/354	514/5499	2.28334e-09
GO:1901576	organic substance biosynthetic process	biological_process	1/354	346/5499	2.3131e-09
GO:0044249	cellular biosynthetic process	biological_process	1/354	336/5499	5.68255e-09
GO:0044267	cellular protein metabolic process	biological_process	10/354	576/5499	4.37837e-08
GO:0008150	biological_process	biological_process	164/354	3286/5499	1.61018e-07
GO:1901564	organonitrogen compound metabolic process	biological_process	27/354	940/5499	1.65466e-07
GO:0043412	macromolecule modification	biological_process	10/354	506/5499	1.53878e-06
GO:0006259	DNA metabolic process	biological_process	1/354	229/5499	5.88113e-06
GO:0006464	cellular protein modification process	biological_process	10/354	466/5499	1.18598e-05
GO:0036211	protein modification process	biological_process	10/354	466/5499	1.18598e-05
GO:0006793	phosphorus metabolic process	biological_process	8/354	412/5499	1.54236e-05
GO:0006811	ion transport	biological_process	1/354	210/5499	1.94239e-05
GO:0006796	phosphate-containing compound metabolic process	biological_process	8/354	411/5499	2.22638e-05
GO:0019538	protein metabolic process	biological_process	27/354	785/5499	0.000107861
GO:0055085	transmembrane transport	biological_process	4/354	275/5499	0.000118134
GO:0016070	RNA metabolic process	biological_process	5/354	289/5499	0.000187127
GO:0016310	phosphorylation	biological_process	4/354	257/5499	0.00034744
GO:0006468	protein phosphorylation	biological_process	4/354	235/5499	0.000945193
GO:0006812	cation transport	biological_process	1/354	140/5499	0.0014339
GO:0019637	organophosphate metabolic process	biological_process	1/354	130/5499	0.0031319
GO:0055114	oxidation-reduction process	biological_process	2/354	142/5499	0.00834088
GO:0030001	metal ion transport	biological_process	1/354	103/5499	0.014001
GO:0050896	response to stimulus	biological_process	1/354	107/5499	0.0146318
GO:0009056	catabolic process	biological_process	1/354	97/5499	0.020351
GO:1901135	carbohydrate derivative metabolic process	biological_process	1/354	97/5499	0.020351
GO:1901575	organic substance catabolic process	biological_process	1/354	90/5499	0.0294548
GO:0006950	response to stress	biological_process	1/354	93/5499	0.0300441
GO:0090407	organophosphate biosynthetic process	biological_process	1/354	85/5499	0.0427628
GO:0033554	cellular response to stress	biological_process	1/354	86/5499	0.0430912
GO:0051716	cellular response to stimulus	biological_process	1/354	87/5499	0.0435869
GO:0044248	cellular catabolic process	biological_process	1/354	88/5499	0.0442493
GO:0006396	RNA processing	biological_process	4/354	155/5499	0.0453667
GO:0003824	catalytic activity	molecular_function	44/354	1698/5499	7.38222e-17
GO:0036094	small molecule binding	molecular_function	7/354	762/5499	2.08249e-15
GO:0097367	carbohydrate derivative binding	molecular_function	6/354	703/5499	1.2983e-14
GO:0000166	nucleotide binding	molecular_function	7/354	729/5499	1.85939e-14
GO:1901265	nucleoside phosphate binding	molecular_function	7/354	729/5499	1.85939e-14
GO:0032553	ribonucleotide binding	molecular_function	6/354	689/5499	3.10261e-14
GO:0032555	purine ribonucleotide binding	molecular_function	6/354	685/5499	4.86352e-14
GO:0035639	purine ribonucleoside triphosphate binding	molecular_function	6/354	679/5499	7.55691e-14
GO:0017076	purine nucleotide binding	molecular_function	7/354	691/5499	2.47379e-13
GO:0043168	anion binding	molecular_function	10/354	761/5499	7.71232e-13
GO:0008144	drug binding	molecular_function	4/354	570/5499	9.67486e-13
GO:0032559	adenyl ribonucleotide binding	molecular_function	4/354	552/5499	3.4602e-12
GO:0030554	adenyl nucleotide binding	molecular_function	4/354	553/5499	3.4641e-12
GO:0005524	ATP binding	molecular_function	4/354	546/5499	5.28924e-12
GO:0016740	transferase activity	molecular_function	15/354	629/5499	1.55213e-06
GO:0016772	transferase activity, transferring phosphorus-containing groups	molecular_function	5/354	352/5499	8.08737e-06
GO:0043167	ion binding	molecular_function	49/354	1239/5499	3.12599e-05
GO:0005215	transporter activity	molecular_function	4/354	295/5499	4.07636e-05
GO:0016301	kinase activity	molecular_function	4/354	289/5499	5.89479e-05
GO:0015075	ion transmembrane transporter activity	molecular_function	1/354	191/5499	6.361e-05
GO:0016818	hydrolase activity, acting on acid anhydrides, in phosphorus-containing anhydrides	molecular_function	3/354	253/5499	6.45018e-05
GO:0016462	pyrophosphatase activity	molecular_function	3/354	252/5499	6.46799e-05
GO:0017111	nucleoside-triphosphatase activity	molecular_function	3/354	245/5499	0.000141067
GO:0022857	transmembrane transporter activity	molecular_function	4/354	269/5499	0.000169554
GO:0016773	phosphotransferase activity, alcohol group as acceptor	molecular_function	4/354	269/5499	0.000169554
GO:0016787	hydrolase activity	molecular_function	25/354	719/5499	0.00030855
GO:0016817	hydrolase activity, acting on acid anhydrides	molecular_function	4/354	257/5499	0.00034744
GO:0004672	protein kinase activity	molecular_function	4/354	242/5499	0.000673975
GO:0140096	catalytic activity, acting on a protein	molecular_function	24/354	603/5499	0.00810797
GO:0001883	purine nucleoside binding	molecular_function	2/354	133/5499	0.0117294
GO:0005525	GTP binding	molecular_function	2/354	133/5499	0.0117294
GO:0032561	guanyl ribonucleotide binding	molecular_function	2/354	133/5499	0.0117294
GO:0032550	purine ribonucleoside binding	molecular_function	2/354	133/5499	0.0117294
GO:0032549	ribonucleoside binding	molecular_function	2/354	137/5499	0.0120536
GO:0001882	nucleoside binding	molecular_function	2/354	138/5499	0.0122445
GO:0016491	oxidoreductase activity	molecular_function	3/354	161/5499	0.0131312
GO:0019001	guanyl nucleotide binding	molecular_function	3/354	138/5499	0.0341228
GO:0015267	channel activity	molecular_function	2/354	119/5499	0.0345766
GO:0022803	passive transmembrane transporter activity	molecular_function	2/354	119/5499	0.0345766
GO:0044444	cytoplasmic part	cellular_component	1/354	375/5499	2.72239e-10
GO:0032991	protein-containing complex	cellular_component	21/354	706/5499	1.69032e-05
GO:0044464	cell part	cellular_component	45/354	1118/5499	0.00016201
GO:0005575	cellular_component	cellular_component	92/354	1897/5499	0.000415148
GO:0044424	intracellular part	cellular_component	44/354	1042/5499	0.000945596
GO:0044422	organelle part	cellular_component	21/354	514/5499	0.0229834
GO:0044446	intracellular organelle part	cellular_component	21/354	507/5499	0.0283685
GO:0016020	membrane	cellular_component	17/354	422/5499	0.0382277
