# Supplementary material for: Chromosome-scale genome of the human blood fluke Schistosoma mekongi and its implications for public health
Source: Infect Dis Poverty. 2023 Nov 28;12:104. doi: 10.1186/s40249-023-01160-6 (PMC10683246; doi:10.1186/s40249-023-01160-6)
Supplement: Supplementary file 1 — Additional file 1. Supplementary figures and tables. [file 40249_2023_1160_MOESM1_ESM.zip › Additional file 1/Table S11.xlsx]

## Sheet: Sheet1
Table S11. proteases and protease inhibitors associated with unique biological characteries in S. mekongi
Query_id	Query_len	Query_alignRate	Target_id	Target_len	Target_alignRate	Identity	Evalue	Peptidase_Family	Peptidase_hit_organism	Peptidase_hit_description	Peptidase_hit_rawID	Annotations	Related runctions
sme_chr3_447	456	0.52	MER1137663	237	1	0.95	1e-159	C01A	schistosoma_japonicum	subfamily C1A non-peptidase homologues	Sjp_0043440	Cathepsin C	blood feeding
sme_chr2_1749	337	0.74	MER1137553	252	1	0.85	1e-160	C01A	schistosoma_japonicum	subfamily C1A non-peptidase homologues	Sjp_0029530	Cathepsin B-like cysteine proteinase precursor	blood feeding
sme_chr3_447	456	0.52	MER1137663	237	1	0.95	1e-159	C01A	schistosoma_japonicum	subfamily C1A non-peptidase homologues	Sjp_0043440	Cathepsin C	blood feeding
sme_chr2_2059	112	0.9	MER1137773	102	0.99	0.81	1e-57	C01A	schistosoma_japonicum	subfamily C1A non-peptidase homologues	Sjp_0077110	Cathepsin B-like cysteine proteinase precursor	blood feeding
sme_chr2_1185	200	0.94	MER1137483	189	0.99	0.85	1e-119	C15	schistosoma_japonicum	family C15 unassigned peptidases	Sjp_0059190	pyroglutamyl-peptidase	blood feeding
sme_scaffold159_2	247	0.67	MER1137704	214	0.78	0.8	1e-98	A01A	schistosoma_japonicum	subfamily A1A unassigned peptidases	Sjp_0049310	Lysosomal aspartic protease precursor	blood feeding
sme_scaffold159_1	135	0.91	MER1137349	124	0.99	0.82	1e-75	A01A	schistosoma_japonicum	subfamily A1A non-peptidase homologues	Sjp_0073700	Lysosomal aspartic protease precursor	blood feeding
sme_chr3_470	848	0.17	MER1137725	150	0.99	0.86	3e-84	S09X	schistosoma_japonicum	family S9 non-peptidase homologues	Sjp_0004410	LIPE	lipid metabolism
sme_chr2_2030	663	0.45	MER1137630	301	1	0.95	0	S08B	schistosoma_japonicum	subfamily S8B non-peptidase homologues	Sjp_0062970	proprotein convertase subtilisin/kexin type 2	Penetration
sme_chr1_926	720	0.39	MER0113308	293	1	0.92	0	S09A	schistosoma_japonicum	subfamily S9A unassigned peptidases	Sjp_0080730	prolyl oligopeptidase	Penetration
sme_chr4_270	800	0.29	MER1137705	233	1	0.96	1e-155	S09C	schistosoma_japonicum	subfamily S9C unassigned peptidases	Sjp_0065680	acylaminoacyl-peptidase	Penetration
sme_chr8_158	766	0.39	MER1137621	365	0.79	0.85	0	S09X	schistosoma_japonicum	family S9 non-peptidase homologues	Sjp_0015690	cholinesterase	Penetration
sme_chr3_470	848	0.17	MER1137725	150	0.99	0.86	3e-84	S09X	schistosoma_japonicum	family S9 non-peptidase homologues	Sjp_0004410	hormone-sensitive lipase	Penetration
sme_chr4_176	487	0.84	MER1137844	431	0.96	0.76	0	S10	schistosoma_japonicum	family S10 non-peptidase homologues	Sjp_0024270	Lysosomal protective protein precursor	Penetration
sme_chr2_1540	595	0.32	MER1137500	204	0.95	0.88	1e-119	S14	schistosoma_japonicum	family S14 non-peptidase homologues	Sjp_0046620	ATP-dependent Clp protease	Penetration
sme_chr3_171	546	0.71	MER0179780	390	1	0.95	0	S28	schistosoma_japonicum	family S28 non-peptidase homologues	Sjp_0085250	lysosomal Pro-X carboxypeptidase	Penetration
sme_scaffold338_1	501	0.33	MER1137776	239	0.69	0.92	1e-107	S33	schistosoma_japonicum	family S33 non-peptidase homologues	Sjp_0084990	Abhydrolase domain-containing protein 4	Penetration
sme_chr1_1063	163	0.4	MER1137848	85	0.76	0.96	3e-41	S33	schistosoma_japonicum	family S33 non-peptidase homologues	Sjp_0085000	Abhydrolase domain-containing protein	Penetration
sme_chr4_289	406	0.85	MER1137615	327	1	0.82	0	S33	schistosoma_japonicum	family S33 non-peptidase homologues	Sjp_0062170	esterase / lipase	Penetration
sme_chr1_1741	292	0.87	MER1137561	255	1	0.9	1e-175	S33	schistosoma_japonicum	family S33 non-peptidase homologues	Sjp_0104720	esterase/lipase	Penetration
sme_chr3_389	2195	0.07	MER1137783	160	0.99	0.98	1e-108	S59	schistosoma_japonicum	family S59 unassigned peptidases	Sjp_0085990	Nuclear pore complex protein Nup98-Nup96 precursor	Penetration
sme_scaffold81_1	540	0.86	MER1137538	474	1	0.86	0	M08	schistosoma_japonicum	family M8 unassigned peptidases	Sjp_0067490	Leishmanolysin	Penetration
sme_chr4_666	536	0.8	MER1137821	461	1	0.81	0	M08	schistosoma_japonicum	family M8 unassigned peptidases	Sjp_0048370	Leishmanolysin	Penetration
sme_chr4_702	617	0.8	MER1137803	499	0.99	0.68	0	M08	schistosoma_japonicum	family M8 unassigned peptidases	Sjp_0055960	Leishmanolysin	Penetration
sme_chr3_72	330	0.77	MER1137827	254	1	0.94	0	C14A	schistosoma_japonicum	subfamily C14A unassigned peptidases	Sjp_0039420	Caspase 7	Immune defense
sme_chr5_803	665	0.31	MER1137834	179	0.99	0.81	1e-113	M28X	schistosoma_japonicum	family M28 non-peptidase homologues	Sjp_0008170	Nicalin-1 precursor	Growth regulation
sme_chr4_417	567	0.21	MER1137815	119	0.99	0.98	2e-82	I93	schistosoma_japonicum	family I93 unassigned peptidase inhibitors	Sjp_0106810	FRP of Wnt Pathway	Growth regulation
