# Supplementary material for: Chromosome-scale genome of the human blood fluke Schistosoma mekongi and its implications for public health
Source: Infect Dis Poverty. 2023 Nov 28;12:104. doi: 10.1186/s40249-023-01160-6 (PMC10683246; doi:10.1186/s40249-023-01160-6)
Supplement: Supplementary file 1 — Additional file 1. Supplementary figures and tables. [file 40249_2023_1160_MOESM1_ESM.zip › Additional file 1/Table S12.xlsx]

## Sheet: Sheet1
Table S12. reproductive genes in S.mekongi predicted from sexual development-related genes in S.japonicum
Gene ID	Anotation	Matched S.japonicum gene ID	Matched S.haematobium gene ID	Matched S.mansoni gene ID	Related function	Matched S. mekongi gene ID	Blast identity	Blast e_value	GO ID	KEGG ID	GO description	KEGG description
Fcomp5691_c0_seq3	TrematodeEggshell Synthesis,domain-containing	Sjp_0215550		Smp_000280	Egg production	sme_chr3_485	83.66	8.58e-78
Fcomp5691_c0_seq4	TrematodeEggshell Synthesis,domain-containing	Sjp_0215550		Smp_000280		sme_chr3_485	82.68	1.78e-72
comp1985_c0_seq1	TrematodeEggshell Synthesis,domain-containing	Sjp_0217770				sme_chr3_493	88.571	2.78e-149
comp2981_c0_seq1	TrematodeEggshell Synthesis,domain-containing	Sjp_0215220	Sha_103991	Smp_000430.1		sme_chr3_497	89.631	0
comp9359_c0_seq1	TrematodeEggshell Synthesis,domain-containing	Sjp_0102600	Sha_106293	Smp_000410		sme_chr3_492	91.006	5.41e-179
Fcomp4455_c0_seq1	Tyrosise	Sjp_0301740	Sha_108257	Smp_013540	Vitelline gland	sme_chr3_645	93.085	0	GO:0016491	K00505	oxidoreductase activity	TYR(tyrosise [EC:1.14.18.1])
Fcomp5555_c0_seq1	Tyrosise	Sjp_0086850	Sha_106092	Smp_050270		sme_chr4_139	92.867	0	GO:0016491	K00505	oxidoreductase activity	TYR(tyrosise [EC:1.14.18.1])
comp3917_c0_seq1	Extracellular superoxide dismutase [Cu-Zn]	Sjp_0306120	Sha_107090	Smp_095980		sme_chr3_710	92.157	2.23e-121	GO:0006801;GO:0046872	K04565	superoxide metabolic process;metal ion binding	SOD1(superoxide dismutase, Cu-Zn family [EC:1.15.1.1])
Fcomp5647_c0_seq1	Cytoplasmic polyadenylation element-binding protein 1	Sjp_0065230	Sha_107215	Smp_137460	Oogenesis	sme_chr1_2006	72.171	1.58e-16	GO:0003676	K02602	nucleic acid binding	CPEB, ORB(cytoplasmic polyadenylation element-binding protein)
Fcomp5476_c0_seq1	Ovarian abundant message protein	Sjp_0115950	Sha_105173			sme_chr1_1637	87.86	0		K12567
Fcomp1627_c0_seq1	putative peptide (allatostatin/somatostatin)-like receptor	Sjp_0000820	Sha_104441	Smp_041880	Signaling	sme_chr4_801	90.099	0	GO:0004930;GO:0007186;GO:0016021	K10743	G protein-coupled receptor activity;G protein-coupled receptor sigling pathway;integral component of membrane	RSEH2A(ribonuclease H2 subunit A [EC:3.1.26.4])
Fcomp4770_c0_seq1	Calmodulin-binding transcription activator 2	Sjp_0024120			Transcriptiol regulation	sme_chr5_689	86.282	0
Fcomp5622_c0_seq1	Antihaemostatic protein,domain-containing	Sjp_0000470			Anticoagulation	sme_chr4_843	85.625	0	GO:0004867		serine-type endopeptidase inhibitor activity
Fcomp5678_c0_seq1	Tetraspanin-1 (Tspan-1)	Sjp_0093430		Smp_155310.1	Membrane	sme_chr2_135	93.222	0	GO:0016021	K17353	integral component of membrane	TSPAN18(tetraspanin-18)
Fcomp3205_c0_seq1	C-type lectin,domain-containing	Sjp_0210310			Immune response/Cell-cell adhesion	sme_chr3_1046	88.941	0		K16498		PCDHD1(protocadherin delta 1)
Fcomp7997_c0_seq1	Gamma-crystallin related,domain-containing	Sjp_0133330				sme_chr2_1792	92.6	0
Fcomp9880_c0_seq1	Gamma-crystallin related,domain-containing	Sjp_0133330				sme_chr2_1789	87.04	0
Fcomp4120_c0_seq1	Hypothetical protein	Sjp_0017860				sme_chr3_281	89.937	1.09e-112
Fcomp4230_c0_seq1	Hypothetical protein	Sjp_0204330				sme_chr5_702	90.347	1.03e-150		K04079		HSP90A, htpG(molecular chaperone HtpG)
Fcomp5559_c0_seq2	Hypothetical protein	Sjp_0201450				sme_chr1_2083	87.119	0		K19328		SYT14_16(syptotagmin-14/16)
Fcomp5434_c0_seq1	Hypothetical protein	Sjp_0301170				sme_chr1_1705	87.506	0		K10955		MUC2(mucin-2)
Fcomp5357_c0_seq1	Hypothetical protein	Sjp_0050610				sme_chr5_25	88.889	8.11e-33
Fcomp1474_c0_seq1	Hypothetical protein	Sjp_0103600				sme_chr3_495	79.809	8.37e-161		K22023		MUC6(mucin-6)
Fcomp3021_c0_seq1	Hypothetical protein	Sjp_0101540				sme_chr1_1056	91.207	0
Fcomp6225_c0_seq1	Hypothetical protein	Sjp_0052600				sme_chr1_883	92.327	0
comp11647_c0_seq1	Hypothetical protein	Sjp_0215040				sme_chr4_570	84.921	3.68e-105
comp25217_c0_seq1	Hypothetical protein	Sjp_0217750				sme_chr1_1892	96.825	1.07e-117	GO:0003676	K09201	nucleic acid binding	YY(transcription factor YY)
comp5599_c0_seq1	Hypothetical protein	Sjp_0219430				sme_chr8_115	85.191	1.47e-170		K19749		RAI1(retinoic acid-induced protein 1)
comp5825_c0_seq1	Hypothetical protein	Sjp_0213810				sme_chr5_131	87.527	2.02e-144
comp8127_c0_seq1	Hypothetical protein	Sjp_0217540				sme_chr3_491	80.488	2.41e-108
Fcomp4601_c0_seq1			Sha_200276	Smp_083800		sme_chr2_661	95.087	0
Fcomp4907_c0_seq3				Smp_014610		sme_chr5_702	86.022	6.56e-77		K04079		HSP90A, htpG(molecular chaperone HtpG)
Fcomp4907_c0_seq2						sme_chr5_702	88.202	1.89e-115		K04079		HSP90A, htpG(molecular chaperone HtpG)
comp2981_c0_seq1	TrematodeEggshell Synthesis,domain-containing	Sjp_0215220	Sha_103991	Smp_000430.1	Egg components	sme_chr3_497	89.631	0
comp9359_c0_seq1	TrematodeEggshell Synthesis,domain-containing	Sjp_0102600	Sha_106293	Smp_000410		sme_chr3_492	91.006	5.41e-179
comp1985_c0_seq1	TrematodeEggshell Synthesis,domain-containing	Sjp_0217770				sme_chr3_493	88.571	2.78e-149
Fcomp5691_c0_seq3	TrematodeEggshell Synthesis,domain-containing	Sjp_0215550		Smp_000280		sme_chr3_485	83.66	8.58e-78
Fcomp5691_c0_seq4	TrematodeEggshell Synthesis,domain-containing	Sjp_0215550		Smp_000280		sme_chr3_485	82.68	1.78e-72
Fcomp5700_c0_seq5	TrematodeEggshell Synthesis,domain-containing	Sjp_0305370				sme_chr3_484	84.064	7.15e-63
comp6422_c0_seq1	major egg antigen, putative	Sjp_0300100	Sha_200252	Smp_049300.3		sme_chr2_505	87.403	0
Fcomp5555_c0_seq1	Tyrosise	Sjp_0086850	Sha_106092	Smp_050270	Vitelline gland	sme_chr4_139	92.867	0	GO:0016491	K00505	oxidoreductase activity	TYR(tyrosise [EC:1.14.18.1])
Fcomp4455_c0_seq1	Tyrosise	Sjp_0301740	Sha_108257	Smp_013540		sme_chr3_645	93.085	0	GO:0016491	K00505	oxidoreductase activity	TYR(tyrosise [EC:1.14.18.1])
comp5101_c0_seq1	ferritin	Sjp_0201280		Smp_087760		sme_chr2_2074	91.069	0	GO:0006826;GO:0006879;GO:0008199	K00522	iron ion transport;cellular iron ion homeostasis;ferric iron binding	FTH1(ferritin heavy chain [EC:1.16.3.2])
comp3917_c0_seq1	Extracellularsuperoxide dismutase [Cu-Zn] precursor	Sjp_0306120	Sha_107090	Smp_095980		sme_chr3_710	92.157	2.23e-121	GO:0006801;GO:0046872	K04565	superoxide metabolic process;metal ion binding	SOD1(superoxide dismutase, Cu-Zn family [EC:1.15.1.1])
Fcomp5476_c0_seq1	Ovarian abundant message protein, putative	Sjp_0115950	Sha_105173		Ovarian development	sme_chr1_1637	87.86	0		K12567		TTN(titin [EC:2.7.11.1])
Fcomp1627_c0_seq1	putative peptide (allatostatin/somatostatin)-like receptor	Sjp_0000820	Sha_104441	Smp_041880	Signaling	sme_chr4_801	90.099	0	GO:0004930;GO:0007186;GO:0016021	K10743	G protein-coupled receptor sigling pathway;integral component of membrane	RSEH2A(ribonuclease H2 subunit A [EC:3.1.26.4])
comp6712_c0_seq1	Receptor expression-enhancing protein 5	Sjp_0043310				sme_chr8_218	91.039	0		K17279		REEP5_6(receptor expression-enhancing protein 5/6)
Fcomp4770_c0_seq1	Calmodulin-binding transcription activator 2, putative	Sjp_0024120			Transcriptiol regulation	sme_chr5_689	86.282	0
comp6855_c0_seq1	MRG/MORF4L-binding protein	Sjp_0208940				sme_chr2_1420	93.158	0	GO:0005634;GO:0006355;GO:0043189	K11343	nucleus;regulation of transcription, D-templated;H4/H2A histone acetyltransferase complex	MRGBP(MRG-binding protein)
Fcomp5224_c0_seq1	ProteinTIS11, putative	Sjp_0002540	Sha_105499	Smp_095350		sme_chr5_985	91.925	0	GO:0046872	K15308	metal ion binding	TTP(tristetraprolin)
Fcomp2548_c0_seq1	Poly(rC)-binding protein 3	Sjp_0061570			R binding	sme_chr4_549	92.945	0	GO:0003676;GO:0003723	K21444	nucleic acid binding;R binding	PCBP3_4(poly(rC)-binding protein 3/4)
Fcomp968_c0_seq1	r-binding protein related	Sjp_0061570				sme_chr4_549	89.876	5.13e-175	GO:0003676;GO:0003723	K21444	nucleic acid binding;R binding	PCBP3_4(poly(rC)-binding protein 3/4)
comp6162_c0_seq2	26S proteasome non-ATPase regulatory subunit 8	Sjp_0024600			Protein degradation	sme_chr5_886	94.111	0	GO:0005838;GO:0006508	K03031	proteasome regulatory particle;proteolysis	PSMD8, RPN12(26S proteasome regulatory subunit N12)
comp20346_c0_seq1	Large neutral amino acids transporter small subunit 2	Sjp_0214560		Smp_054010	Absorption of neutral amino acids	sme_chr4_1019	93.056	1.22e-22		K13780		SLC7A5, LAT1(solute carrier family 7 (L-type amino acid transporter), member 5)
Fcomp5622_c0_seq1	Antistasin	Sjp_0000470			Anticoagulant	sme_chr4_843	85.625	0	GO:0004867		serine-type endopeptidase inhibitor activity
comp14633_c0_seq1	CD63antigen	Sjp_0218970			Signal transduction/blood platelet activation	sme_chr2_87	90.82	1.35e-113	GO:0016021	K06497	integral component of membrane	CD63, MLA1, TSPAN30(CD63 antigen)
Fcomp5678_c0_seq1	Tetraspanin-1 (Tspan-1)	Sjp_0093430		Smp_155310.1	Membrane	sme_chr2_135	93.222	0	GO:0016021	K17353	integral component of membrane	TSPAN18(tetraspanin-18)
Fcomp8153_c0_seq1	C-typelectin,domain-containing	Sjp_0033900			Immune response/Cell-cell adhesion	sme_chr2_40	86.089	4.78e-114		K06560		MRC, CD206, CD280(mannose receptor, C type)
Fcomp5665_c0_seq1	C-typelectin,domain-containing	Sjp_0056990	Sha_105776	Smp_149610		sme_chr2_366	89.515	0
comp1606_c0_seq1	DPH3 homolog	Sjp_0072970	Sha_103908	Smp_100110	Peptidyl-diphthamide biosynthetic process	sme_chr3_426	89.3	0		K15455		DPH3, KTI11(diphthamide biosynthesis protein 3)
comp3435_c0_seq1	2-acylglycerol O-acyltransferase 2-A	Sjp_0053250	Sha_106713	Smp_158510	Glycerolipid metabolism	sme_chr2_688	94.488	0	GO:0016747	K14458	acyltransferase activity, transferring groups other than amino-acyl groups	MOGAT1, MGAT1(2-acylglycerol O-acyltransferase 1 [EC:2.3.1.22])
Fcomp4199_c0_seq1	O-methyltransferase, family 3	Sjp_0203690				sme_chr4_977	90.57	0	GO:0008171	K00588	O-methyltransferase activity	E2.1.1.104(caffeoyl-CoA O-methyltransferase [EC:2.1.1.104])
Fcomp2804_c0_seq1	S-adenosyl-L-methionine-dependent methyltransferase	Sjp_0203690				sme_chr4_977	88.333	1.82e-56	GO:0008171	K00588	O-methyltransferase activity	E2.1.1.104(caffeoyl-CoA O-methyltransferase [EC:2.1.1.104])
comp4727_c0_seq1	Protein ARMET precursor, putative	Sjp_0211200				sme_chr4_756	93.185	0		K22556		MANF, ARMET(mesencephalic astrocyte-derived neurotrophic factor)
comp3303_c0_seq1	rR 2'-O-methyltransferase fibrillarin	Sjp_0009930				sme_chr5_632	94.145	0	GO:0003723;GO:0006364;GO:0008168	K01408	R binding;rR processing;methyltransferase activity	IDE, ide(insulysin [EC:3.4.24.56])
comp5825_c0_seq1	hypothetical protein	Sjp_0213810				sme_chr5_131	87.527	2.02e-144
Fcomp1474_c0_seq1	hypothetical protein	Sjp_0103600				sme_chr3_495	79.809	8.37e-161		K22023		MUC6(mucin-6)
Fcomp4230_c0_seq1	hypothetical protein	Sjp_0204330				sme_chr5_702	90.347	1.03e-150		K04079		HSP90A, htpG(molecular chaperone HtpG)
Fcomp5434_c0_seq1	hypothetical protein	Sjp_0301170				sme_chr1_1705	87.506	0		K10955		MUC2(mucin-2)
Fcomp5357_c0_seq1	hypothetical protein	Sjp_0050610				sme_chr5_25	88.889	8.11e-33
comp5599_c0_seq1	hypothetical protein	Sjp_0219430				sme_chr8_115	85.191	1.47e-170		K19749		RAI1(retinoic acid-induced protein 1)
comp11647_c0_seq1	hypothetical protein	Sjp_0215040				sme_chr4_570	84.921	3.68e-105
comp8127_c0_seq1	hypothetical protein	Sjp_0217540				sme_chr3_491	80.488	2.41e-108
Fcomp2057_c0_seq1	hypothetical protein	Sjp_0026120	Sha_107166			sme_chr2_1038	93.028	0
Fcomp6225_c0_seq1	hypothetical protein	Sjp_0052600				sme_chr1_883	92.327	0
Fcomp3021_c0_seq1	hypothetical protein	Sjp_0101540				sme_chr1_1056	91.207	0
Fcomp13110_c0_seq1	hypothetical protein	Sjp_0039730				sme_chr4_185	94.118	2.25e-100
Fcomp9201_c0_seq1	hypothetical protein	Sjp_0026120		Smp_172340		sme_chr2_1038	93.955	0
Fcomp1715_c0_seq1	hypothetical protein	Sjp_0315610				sme_chr2_1304	86.941	1.51e-175	GO:0003700;GO:0006355;GO:0043565	K08035	D-binding transcription factor activity;regulation of transcription, D-templated;sequence-specific D binding	FOXA2, HNF3B(forkhead box protein A2, hepatocyte nuclear factor 3-beta)
comp25217_c0_seq1	hypothetical protein	Sjp_0217750				sme_chr1_1892	96.825	1.07e-117	GO:0003676	K09201	nucleic acid binding	YY(transcription factor YY)
Fcomp4907_c0_seq3				Smp_014610		sme_chr5_702	86.022	6.56e-77		K04079		HSP90A, htpG(molecular chaperone HtpG)
Fcomp1235_c0_seq1						sme_chr1_880	92.391	0
Fcomp7200_c0_seq1						sme_chr1_402	88.298	2.4e-91		K13504		VAMP2(vesicle-associated membrane protein 2)
Fcomp4907_c0_seq2						sme_chr5_702	88.202	1.89e-115		K04079		HSP90A, htpG(molecular chaperone HtpG)
comp5868_c0_seq1	DP-dependent malic enzyme	Sjp_0063200	Sha_100854	Smp_134440.3		sme_chr1_428	92.486	0	GO:0004470;GO:0004471;GO:0051287;GO:0055114	K00029	malic enzyme activity;malate dehydrogese (decarboxylating) (D+) activity;D binding;obsolete oxidation-reduction process	E1.1.1.40, maeB(malate dehydrogese (oxaloacetate-decarboxylating)(DP+) [EC:1.1.1.40])
comp1747_c0_seq1	Pantothete kise 4	Sjp_0079760	Sha_103142	Smp_064750.1		sme_scaffold10_4	95.42	4.23e-53	GO:0004594;GO:0005524;GO:0015937	K09680	pantothete kise activity;ATP binding;coenzyme A biosynthetic process	PANK1_2_3, CAB1, coaW(type II pantothete kise [EC:2.7.1.33])
comp3408_c0_seq1	hypothetical protein	Sjp_0201530	Sha_104923	Smp_120180		sme_chr6_248	89.082	0
comp1361_c0_seq1	hypothetical protein	Sjp_0066240				sme_chr7_114	89.078	0		K18749		LSM14, RAP55, SCD6(protein LSM14)
