# Supplementary material for: Chromosome-scale genome of the human blood fluke Schistosoma mekongi and its implications for public health
Source: Infect Dis Poverty. 2023 Nov 28;12:104. doi: 10.1186/s40249-023-01160-6 (PMC10683246; doi:10.1186/s40249-023-01160-6)
Supplement: Supplementary file 1 — Additional file 1. Supplementary figures and tables. [file 40249_2023_1160_MOESM1_ESM.zip › Additional file 1/Table S2.xlsx]

## Sheet: Sheet1
Table S2. 17-mer estimation genome size and heterozyous rate of S. mekongi
Kmer	Depth	n_kmer	Genome_size (M)	Revised Genome_size (M)	Heterozygous_rate (%)	Repeat_rate (%)
17	61	25974751888	425.82	419.07	0.27	41.78
