# Supplementary material for: Chromosome-scale genome of the human blood fluke Schistosoma mekongi and its implications for public health
Source: Infect Dis Poverty. 2023 Nov 28;12:104. doi: 10.1186/s40249-023-01160-6 (PMC10683246; doi:10.1186/s40249-023-01160-6)
Supplement: Supplementary file 1 — Additional file 1. Supplementary figures and tables. [file 40249_2023_1160_MOESM1_ESM.zip › Additional file 1/Table S3.xlsx]

## Sheet: Sheet1
Table S3. Comparative assessments of Schistosome genome assembly by BUSCO
Species	BUSCO notation assessment results
	Genome	Protein
S. mekongi	C:86.7%[S:86.7%,D:0.0%],F:6.7%,M:6.6%,n:255	C:91.4%[S:91.0%,D:0.4%],F:3.5%,M:5.1%,n:255
S. mansoni	C:89.8%[S:89.0%,D:0.8%],F:3.9%,M:6.3%,n:255	C:96.1%[S:94.9%,D:1.2%],F:0.8%,M:3.1%,n:255
S. japonicum	C:85.8%[S:82.7%,D:3.1%],F:7.8%,M:6.4%,n:255	C:80.0%[S:75.7%,D:4.3%],F:8.2%,M:11.8%,n:255
S. haematobium	C:88.3%[S:87.1%,D:1.2%],F:5.5%,M:6.2%,n:255	C:89.4%[S:88.6%,D:0.8%],F:3.5%,M:7.1%,n:255
S. bovis	C:88.3%[S:86.7%,D:1.6%],F:6.3%,M:5.4%,n:255	C:93.0%[S:90.6%,D:2.4%],F:2.4%,M:4.6%,n:255
Assembly completeness was measured by BUSCO 3.1.0 with -l eukaryota_odb9 and -sp schistosoma. C: Complete BUSCOs, S: Complete and single-copy BUSCOs, D: Complete and duplicated BUSCOs, F: Fragmented BUSCOs, M: Missing BUSCOs, n: Total BUSCO groups searched.
