# Supplementary material for: Chromosome-scale genome of the human blood fluke Schistosoma mekongi and its implications for public health
Source: Infect Dis Poverty. 2023 Nov 28;12:104. doi: 10.1186/s40249-023-01160-6 (PMC10683246; doi:10.1186/s40249-023-01160-6)
Supplement: Supplementary file 1 — Additional file 1. Supplementary figures and tables. [file 40249_2023_1160_MOESM1_ESM.zip › Additional file 1/Table S4.xlsx]

## Sheet: Sheet1
Table S4. summary class of repeats in S. mekongi
	Length(bp)	Ratio(%)
DNA	8642638	2.13
LINE	89686733	22.18
LTR	18834890	4.66
SINE	375743	0.09
Satellite	17195325	4.25
Simple_repeat	1615869	0.4
Unknown	49840934	12.33
