# Supplementary material for: Chromosome-scale genome of the human blood fluke Schistosoma mekongi and its implications for public health
Source: Infect Dis Poverty. 2023 Nov 28;12:104. doi: 10.1186/s40249-023-01160-6 (PMC10683246; doi:10.1186/s40249-023-01160-6)
Supplement: Supplementary file 1 — Additional file 1. Supplementary figures and tables. [file 40249_2023_1160_MOESM1_ESM.zip › Additional file 1/Table S5.xlsx]

## Sheet: Sheet1
Table S5. summary superfamily of repeats in S. mekongi
Super family	Length(bp)	Ratio(%)
DNA/Academ	15087	0
DNA/CMC	4467222	1.1
DNA/Crypton	23184	0.01
DNA/DNA	880696	0.22
DNA/Ginger	6619	0
DNA/Helitron	65	0
DNA/MULE	26728	0.01
DNA/Maverick	34815	0.01
DNA/Merlin	1891112	0.47
DNA/MuLE	1047822	0.26
DNA/Novosib	18880	0
DNA/Sola	27394	0.01
DNA/hAT	218548	0.05
LINE/CR1	17718246	4.38
LINE/DRE	189215	0.05
LINE/I	147	0
LINE/Jockey	39920	0.01
LINE/L1	14295	0
LINE/L2	101786	0.03
LINE/LINE	54243	0.01
LINE/Penelope	9843585	2.43
LINE/Proto2	129	0
LINE/R1	180	0
LINE/R2	84533	0.02
LINE/RTE	61613705	15.24
LINE/Rex-Babar	447190	0.11
LINE/Tad1	254	0
LTR/Copia	9006	0
LTR/DIRS	120	0
LTR/ERV1	3171	0
LTR/ERVK	37642	0.01
LTR/ERVL	5782	0
LTR/Foamy	357	0
LTR/Gypsy	17213719	4.26
LTR/LTR	4032	0
LTR/Ngaro	9642	0
LTR/Pao	1567002	0.39
SINE/Alu	19275	0
SINE/B4	19546	0
SINE/SINE	325581	0.08
SINE/tRNA	11341	0
Satellite/Satellite	17195325	4.25
Simple_repeat/Simple_repeat	1615869	0.4
Unknown/Unknown	49840934	12.33
