# Supplementary material for: Chromosome-scale genome of the human blood fluke Schistosoma mekongi and its implications for public health
Source: Infect Dis Poverty. 2023 Nov 28;12:104. doi: 10.1186/s40249-023-01160-6 (PMC10683246; doi:10.1186/s40249-023-01160-6)
Supplement: Supplementary file 1 — Additional file 1. Supplementary figures and tables. [file 40249_2023_1160_MOESM1_ESM.zip › Additional file 1/Table S6.xlsx]

## Sheet: Sheet1
Table S6. Characteristics of non-conding RNA in S. mekongi genome.
Type		Copy(w*)	Average length(bp)	Total length(bp)	% of genome
miRNA		255	122.84	31325	0.007747
tRNA		427	76.35	32603	0.008063
rRNA	rRNA	806	169.54	136652	0.033796
	18S	672	182.65	122743	0.030356
	28S	74	113.74	8417	0.002082
	5.8S	0	0	0	0
	5S	60	91.53	5492	0.001358
snRNA	snRNA	639	157.29	100506	0.024857
	CD-box	28	234.14	6556	0.001621
	HACA-box	0	0	0	0
	splicing	594	153.9	91417	0.022609
