# Supplementary material for: Chromosome-scale genome of the human blood fluke Schistosoma mekongi and its implications for public health
Source: Infect Dis Poverty. 2023 Nov 28;12:104. doi: 10.1186/s40249-023-01160-6 (PMC10683246; doi:10.1186/s40249-023-01160-6)
Supplement: Supplementary file 1 — Additional file 1. Supplementary figures and tables. [file 40249_2023_1160_MOESM1_ESM.zip › Additional file 1/Table S7.xlsx]

## Sheet: ES protein summary
Organsim	Signalp number	TMHMM	Signalp without TM
Clonorchis sinensis	780	2223	506
Echinococcus multilocularis	852	2139	459
Fasciola hepatica	691	1831	425
Hymenolepis microstoma	842	2000	452
Opisthorchis viverrini	770	2162	514
Schistosoma bovis	550	2533	349
Schistosoma haematobium	454	2223	254
Schistosoma japonicum	625	2109	369
Schistosoma mansoni	822	2288	475
Schmidtea mediterranea	2028	4751	1161
Schistosoma mekongi	565	1979	316
Taenia multiceps	800	2047	528

## Sheet: ES in S. mekongi
geneID	SwissProt blast information	Pfam annotation
sme_chr3_367	NA	NA
sme_chr3_245	0.52;43.46;Q80VP5;0.42;41.34;Probable peptide chain release factor C12orf65 homolog, mitochondrial OS=Mus musculus OX=10090 PE=1 SV=1	PF00472.19;RF-1;5.8e-21
sme_scaffold144_2	1.00;145.80;Q10943;1.00;146.61;ADP-ribosylation factor 1-like 2 OS=Caenorhabditis elegans OX=6239 GN=arf-1.2 PE=2 SV=2	PF09439.9;SRPRB;1.3e-14
sme_chr4_932	0.92;167.61;Q42586;0.96;168.72;Uridine 5'-monophosphate synthase OS=Arabidopsis thaliana OX=3702 GN=PYRE-F PE=2 SV=2	PF00156.26;Pribosyltran;6e-09
sme_chr3_31	0.61;117.04;Q75N90;0.16;128.52;Fibrillin-3 OS=Homo sapiens OX=9606 GN=FBN3 PE=2 SV=3	PF06247.10;Plasmod_Pvs28;3.5e-05
sme_chr6_324	0.78;32.00;P10736;0.36;32.80;Venom allergen 5.01 OS=Dolichovespula maculata OX=7441 PE=1 SV=1	PF00188.25;CAP;4.8e-05
sme_chr2_1100	0.86;188.33;Q4QQW8;0.86;185.37;Putative phospholipase B-like 2 OS=Rattus norvegicus OX=10116 GN=Plbd2 PE=1 SV=2	PF04916.12;Phospholip_B;8.3e-146
sme_chr7_177	0.23;35.20;Q96HS1;0.21;24.80;Serine/threonine-protein phosphatase PGAM5, mitochondrial OS=Homo sapiens OX=9606 GN=PGAM5 PE=1 SV=2	PF00300.21;His_Phos_1;8.9e-16
sme_chr3_243	1.00;363.75;P38658;1.00;363.00;Probable protein disulfide-isomerase ER-60 OS=Schistosoma mansoni OX=6183 PE=3 SV=1	PF13905.5;Thioredoxin_8;3.2e-08
sme_chr2_1246	0.84;153.14;Q8VD72;0.80;156.56;Tetratricopeptide repeat protein 8 OS=Mus musculus OX=10090 GN=Ttc8 PE=1 SV=1	PF13371.5;TPR_9;0.00018
sme_chr1_1848	NA	PF07686.16;V-set;1.4e-05
sme_scaffold71_1	0.42;54.02;F5HSE3;0.06;54.02;Nipped-B-like protein A OS=Danio rerio OX=7955 GN=nipbla PE=2 SV=1	NA
sme_chr1_1603	0.63;69.30;A5PJA8;0.69;69.72;ER membrane protein complex subunit 7 OS=Bos taurus OX=9913 GN=EMC7 PE=2 SV=1	PF09430.9;DUF2012;3e-22
sme_chr2_1281	NA	NA
sme_chr1_814	0.84;72.85;Q3T0K1;0.76;73.78;Calumenin OS=Bos taurus OX=9913 GN=CALU PE=2 SV=1	PF10591.8;SPARC_Ca_bdg;1.8e-08
sme_chr5_398	NA	NA
sme_chr2_2050	0.15;51.36;Q9GKI7;0.17;50.40;Collagen type IV alpha-3-binding protein OS=Bos taurus OX=9913 GN=COL4A3BP PE=2 SV=1	PF01852.18;START;9.8e-13
sme_chr2_116	NA	NA
sme_chr2_36	NA	NA
sme_chr5_557	NA	NA
sme_chr5_63	0.97;117.80;Q05B56;0.94;110.20;General transcription factor IIH subunit 3 OS=Bos taurus OX=9913 GN=GTF2H3 PE=2 SV=1	PF03850.13;Tfb4;2.9e-73
sme_chr3_203	0.95;169.28;Q63707;0.92;166.52;Dihydroorotate dehydrogenase (quinone), mitochondrial OS=Rattus norvegicus OX=10116 GN=Dhodh PE=1 SV=1	PF03060.14;NMO;0.00053
sme_chr2_1029	NA	PF00338.21;Ribosomal_S10;7.6e-08
sme_chr4_892	0.61;113.75;Q58E03;0.97;116.20;DnaJ homolog subfamily C member 25 OS=Xenopus laevis OX=8355 GN=dnajc25 PE=2 SV=1	PF02441.18;Flavoprotein;2.7e-48
sme_chr2_1394	NA	PF05281.10;Secretogranin_V;2.5e-19
sme_chr1_1165	NA	PF03351.16;DOMON;0.00047
sme_chr4_421	NA	NA
sme_chr2_97	0.88;146.63;Q8VHI3;0.90;119.35;GDP-fucose protein O-fucosyltransferase 2 OS=Mus musculus OX=10090 GN=Pofut2 PE=1 SV=1	PF10250.8;O-FucT;7.8e-47
sme_chr2_1685	NA	NA
sme_chr3_483	0.51;118.50;O13035;0.93;120.00;Prosaposin OS=Gallus gallus OX=9031 GN=PSAP PE=1 SV=1	PF03489.16;SapB_2;5.1e-26
sme_chr2_974	0.37;158.64;Q868Z9;0.22;151.44;Papilin OS=Drosophila melanogaster OX=7227 GN=Ppn PE=1 SV=2	PF00014.22;Kunitz_BPTI;6.1e-106
sme_chr2_1319	0.41;268.71;O15550;0.33;242.21;Lysine-specific demethylase 6A OS=Homo sapiens OX=9606 GN=KDM6A PE=1 SV=2	PF13371.5;TPR_9;0.00048
sme_chr1_376	NA	NA
sme_chr1_1453	0.86;76.02;Q2L6K8;0.82;75.18;Protein canopy 4 OS=Danio rerio OX=7955 GN=cnpy4 PE=2 SV=1	PF11938.7;DUF3456;8.4e-38
sme_chr1_179	0.93;131.52;O88531;0.89;131.04;Palmitoyl-protein thioesterase 1 OS=Mus musculus OX=10090 GN=Ppt1 PE=1 SV=2	PF02089.14;Palm_thioest;9.8e-90
sme_chr5_6	NA	PF05071.15;NDUFA12;4e-12
sme_chr2_1518	0.89;171.52;Q969N2;0.91;168.32;GPI transamidase component PIG-T OS=Homo sapiens OX=9606 GN=PIGT PE=1 SV=1	PF04113.13;Gpi16;2.5e-122
sme_chr2_1686	NA	NA
sme_chr1_452	0.96;211.12;Q06814;0.96;219.24;Calreticulin OS=Schistosoma mansoni OX=6183 PE=2 SV=2	PF00262.17;Calreticulin;7.1e-60
sme_chr2_1463	NA	NA
sme_chr8_334	NA	NA
sme_chr2_155	0.86;130.34;Q24940;0.93;115.52;Cathepsin L-like proteinase OS=Fasciola hepatica OX=6192 GN=Cat-1 PE=1 SV=1	PF00112.22;Peptidase_C1;6.5e-65
sme_chr4_23	NA	NA
sme_chr5_349	NA	NA
sme_chr3_198	0.29;114.81;Q04724;0.29;97.18;Transducin-like enhancer protein 1 OS=Homo sapiens OX=9606 GN=TLE1 PE=1 SV=2	PF00400.31;WD40;1.2e-07
sme_chr3_495	NA	NA
sme_chr2_839	NA	NA
sme_scaffold108_3	NA	NA
sme_scaffold107_1	1.00;78.39;P00491;0.65;73.71;Purine nucleoside phosphorylase OS=Homo sapiens OX=9606 GN=PNP PE=1 SV=2	PF01048.19;PNP_UDP_1;7e-29
sme_chr4_67	0.85;168.48;P43157;0.92;169.56;Cathepsin B-like cysteine proteinase OS=Schistosoma japonicum OX=6182 GN=CATB PE=2 SV=1	PF08127.12;Propeptide_C1;2.7e-12
sme_chr1_461	0.96;274.32;Q06814;0.96;272.16;Calreticulin OS=Schistosoma mansoni OX=6183 PE=2 SV=2	PF00262.17;Calreticulin;2.5e-84
sme_chr3_200	0.15;67.50;O42350;0.18;72.30;Collagen alpha-2(I) chain OS=Lithobates catesbeiana OX=8400 GN=COL1A2 PE=2 SV=1	PF00093.17;VWC;1.7e-05
sme_chr3_947	0.36;152.25;Q9NY47;0.46;152.83;Voltage-dependent calcium channel subunit alpha-2/delta-2 OS=Homo sapiens OX=9606 GN=CACNA2D2 PE=1 SV=2	PF08399.10;VWA_N;2.5e-14
sme_chr4_432	0.44;121.20;Q7KT91;0.46;105.60;Non-lysosomal glucosylceramidase OS=Drosophila melanogaster OX=7227 GN=CG33090 PE=1 SV=1	PF12215.7;Glyco_hydr_116N;1.6e-82
sme_chr2_908	0.99;143.52;Q6IQP3;0.98;142.60;Calumenin-A OS=Danio rerio OX=7955 GN=calua PE=2 SV=1	PF13833.5;EF-hand_8;3.3e-11
sme_chr2_1942	NA	NA
sme_chr3_125	0.88;137.67;P07339;0.89;142.74;Cathepsin D OS=Homo sapiens OX=9606 GN=CTSD PE=1 SV=1	PF14543.5;TAXi_N;2.8e-14
sme_chr2_119	NA	NA
sme_chr3_957	NA	NA
sme_chr1_1847	0.27;74.52;Q05793;0.05;69.12;Basement membrane-specific heparan sulfate proteoglycan core protein OS=Mus musculus OX=10090 GN=Hspg2 PE=1 SV=1	PF07686.16;V-set;4.6e-16
sme_chr2_40	NA	PF00059.20;Lectin_C;7.7e-10
sme_chr6_82	0.68;173.74;P29145;0.64;153.34;PC3-like endoprotease variant B OS=Hydra vulgaris OX=6087 PE=2 SV=1	PF01483.19;P_proprotein;2.3e-15
sme_chr2_1676	NA	NA
sme_chr1_250	NA	NA
sme_chr5_312	0.79;127.68;Q3TXU5;0.59;123.69;Deoxyhypusine synthase OS=Mus musculus OX=10090 GN=Dhps PE=1 SV=2	PF01916.16;DS;1.9e-57
sme_chr2_1537	0.97;350.00;Q6P7A9;0.92;349.20;Lysosomal alpha-glucosidase OS=Rattus norvegicus OX=10116 GN=Gaa PE=2 SV=1	PF00088.17;Trefoil;6.3e-12
sme_chr5_876	NA	PF08313.11;SCA7;2.9e-07
sme_scaffold414_1	NA	NA
sme_chr3_447	1.00;332.15;Q26563;1.00;331.42;Cathepsin C OS=Schistosoma mansoni OX=6183 PE=2 SV=1	PF03051.14;Peptidase_C1_2;2.3e-07
sme_chr1_1121	NA	NA
sme_chr4_54	0.86;98.10;Q9QY48;0.92;97.20;Deoxyribonuclease-2-beta OS=Mus musculus OX=10090 GN=Dnase2b PE=2 SV=1	PF03265.14;DNase_II;6.8e-87
sme_chr2_2002	NA	PF14625.5;Lustrin_cystein;0.00073
sme_chr2_1558	NA	PF07686.16;V-set;0.00077
sme_chr5_854	NA	PF03489.16;SapB_2;6.7e-06
sme_chr3_802	NA	PF00090.18;TSP_1;3.5e-06
sme_chr6_323	0.38;39.37;Q32LB5;0.55;41.23;GLIPR1-like protein 1 OS=Bos taurus OX=9913 GN=GLIPR1L1 PE=1 SV=1	PF00188.25;CAP;2e-36
sme_chr2_2063	1.00;283.86;P43157;1.00;283.86;Cathepsin B-like cysteine proteinase OS=Schistosoma japonicum OX=6182 GN=CATB PE=2 SV=1	PF08127.12;Propeptide_C1;5.1e-10
sme_chr4_232	0.98;531.34;P02469;0.98;540.33;Laminin subunit beta-1 OS=Mus musculus OX=10090 GN=Lamb1 PE=1 SV=3	PF00055.16;Laminin_N;1.8e-59
sme_chr1_1201	0.19;91.02;P24786;0.27;82.14;NT-3 growth factor receptor OS=Sus scrofa OX=9823 GN=NTRK3 PE=2 SV=1	PF07714.16;Pkinase_Tyr;2.5e-68
sme_chr1_1705	NA	NA
sme_chr3_543	0.27;354.96;Q22235;0.91;353.94;Endoplasmin homolog OS=Caenorhabditis elegans OX=6239 GN=enpl-1 PE=3 SV=1	PF00183.17;HSP90;8.7e-198
sme_chr3_536	NA	NA
sme_chr8_46	0.96;163.50;O70467;0.97;153.00;Protein arginine N-methyltransferase 3 OS=Rattus norvegicus OX=10116 GN=Prmt3 PE=1 SV=1	PF06325.12;PrmA;3.6e-10
sme_chr2_204	NA	NA
sme_chr4_427	0.90;183.16;P05187;0.90;182.78;Alkaline phosphatase, placental type OS=Homo sapiens OX=9606 GN=ALPP PE=1 SV=2	PF01676.17;Metalloenzyme;0.00064
sme_chr8_6	0.57;141.00;E1C8P7;0.23;117.50;Down syndrome cell adhesion molecule-like protein 1 homolog OS=Gallus gallus OX=9031 GN=DSCAML1 PE=1 SV=2	PF07686.16;V-set;9.9e-15
sme_chr8_116	NA	PF17064.4;QVR;0.00077
sme_chr4_518	NA	NA
sme_chr3_414	NA	PF15706.4;TMEM132D_C;2.6e-07
sme_chr1_386	NA	NA
sme_chr2_261	NA	NA
sme_chr5_801	NA	PF08547.11;CIA30;1.5e-16
sme_chr6_38	0.95;214.20;P10619;0.93;201.60;Lysosomal protective protein OS=Homo sapiens OX=9606 GN=CTSA PE=1 SV=2	PF00450.21;Peptidase_S10;3.9e-121
sme_chr6_441	0.80;100.32;O93434;0.83;101.84;Reticulocalbin-1 OS=Takifugu rubripes OX=31033 GN=rcn1 PE=3 SV=1	PF10591.8;SPARC_Ca_bdg;6.2e-08
sme_chr8_288	0.57;171.93;P28799;0.78;153.12;Granulins OS=Homo sapiens OX=9606 GN=GRN PE=1 SV=2	PF00396.17;Granulin;2.2e-89
sme_chr7_18	0.69;71.61;P76536;0.72;70.62;Probable deferrochelatase/peroxidase YfeX OS=Escherichia coli (strain K12) OX=83333 GN=yfeX PE=1 SV=2	PF04261.11;Dyp_perox;2.1e-28
sme_chr4_775	0.10;34.56;Q3B7D3;0.14;31.68;Tectonic-2 OS=Rattus norvegicus OX=10116 GN=Tctn2 PE=2 SV=1	PF07773.10;DUF1619;3.4e-20
sme_chr6_118	NA	NA
sme_chr3_714	NA	NA
sme_chr2_2058	0.62;227.70;P43157;0.96;227.70;Cathepsin B-like cysteine proteinase OS=Schistosoma japonicum OX=6182 GN=CATB PE=2 SV=1	PF08127.12;Propeptide_C1;1.9e-08
sme_chr1_315	0.18;99.36;O97394;0.14;72.48;Protein sidekick OS=Drosophila melanogaster OX=7227 GN=sdk PE=1 SV=2	PF07686.16;V-set;5.4e-14
sme_chr7_19	0.71;84.32;P76536;0.81;82.62;Probable deferrochelatase/peroxidase YfeX OS=Escherichia coli (strain K12) OX=83333 GN=yfeX PE=1 SV=2	PF04261.11;Dyp_perox;9.9e-35
sme_chr3_135	0.34;79.25;Q09147;0.24;62.75;Fibroblast growth factor receptor homolog 2 OS=Drosophila melanogaster OX=7227 GN=btl PE=2 SV=3	PF07714.16;Pkinase_Tyr;1.1e-40
sme_chr5_705	NA	PF03489.16;SapB_2;1.8e-06
sme_scaffold18_2	NA	PF14869.5;DUF4488;6.7e-09
sme_chr8_258	NA	NA
sme_chr5_1031	0.66;247.86;Q8CFG5;0.81;236.52;Voltage-dependent calcium channel subunit alpha-2/delta-3 OS=Rattus norvegicus OX=10116 GN=Cacna2d3 PE=1 SV=1	PF08399.10;VWA_N;1.4e-25
sme_chr4_176	0.84;171.36;Q3MI05;0.82;165.48;Lysosomal protective protein OS=Bos taurus OX=9913 GN=CTSA PE=2 SV=1	PF00450.21;Peptidase_S10;1.1e-107
sme_chr1_1563	0.91;108.27;Q6NUA7;0.84;103.68;Nucleotide exchange factor SIL1 OS=Xenopus laevis OX=8355 GN=sil1 PE=2 SV=1	PF08609.9;Fes1;0.00096
sme_chr1_1869	0.80;208.63;Q24568;0.92;226.30;Netrin-B OS=Drosophila melanogaster OX=7227 GN=NetB PE=1 SV=1	PF01759.20;NTR;2.5e-10
sme_chr5_702	NA	NA
sme_chr4_449	NA	NA
sme_chr8_101	NA	NA
sme_chr2_46	0.92;122.07;Q24940;0.94;120.12;Cathepsin L-like proteinase OS=Fasciola hepatica OX=6192 GN=Cat-1 PE=1 SV=1	PF03051.14;Peptidase_C1_2;0.00015
sme_chr1_371	0.89;123.76;Q8NCC3;0.89;125.12;Group XV phospholipase A2 OS=Homo sapiens OX=9606 GN=PLA2G15 PE=1 SV=2	PF07819.12;PGAP1;4.3e-05
sme_chr3_493	NA	PF08034.10;TES;1.3e-05
sme_chr8_188	0.35;82.88;Q9H8Y5;0.40;82.04;Ankyrin repeat and zinc finger domain-containing protein 1 OS=Homo sapiens OX=9606 GN=ANKZF1 PE=1 SV=1	PF12171.7;zf-C2H2_jaz;0.00042
sme_chr3_445	1.00;233.58;Q26563;0.99;230.01;Cathepsin C OS=Schistosoma mansoni OX=6183 PE=2 SV=1	PF03051.14;Peptidase_C1_2;1.2e-08
sme_chr5_673	0.31;108.80;Q80UX8;0.80;92.14;Protein ABHD13 OS=Mus musculus OX=10090 GN=Abhd13 PE=2 SV=1	PF00076.21;RRM_1;0.00021
sme_chr5_336	NA	NA
sme_chr1_702	NA	NA
sme_scaffold144_3	1.00;147.60;Q10943;1.00;148.42;ADP-ribosylation factor 1-like 2 OS=Caenorhabditis elegans OX=6239 GN=arf-1.2 PE=2 SV=2	PF09439.9;SRPRB;7.7e-15
sme_chr5_688	NA	PF00710.19;Asparaginase;9.2e-14
sme_chr5_1010	0.81;74.71;G4V4G1;0.89;72.23;Insulin-like growth factor-binding protein-related protein 1 OS=Cupiennius salei OX=6928 PE=2 SV=1	PF07686.16;V-set;1.8e-06
sme_chr4_756	1.00;71.76;P55145;1.00;70.98;Mesencephalic astrocyte-derived neurotrophic factor OS=Homo sapiens OX=9606 GN=MANF PE=1 SV=3	PF10208.8;Armet;3.1e-56
sme_chr2_483	NA	NA
sme_chr2_965	0.80;88.92;A0JN41;0.77;90.36;Carbonic anhydrase-related protein 10 OS=Bos taurus OX=9913 GN=CA10 PE=2 SV=1	PF00194.20;Carb_anhydrase;5.4e-62
sme_chr1_1997	0.88;105.38;Q8BZ64;0.77;100.76;Tectonic-1 OS=Mus musculus OX=10090 GN=Tctn1 PE=1 SV=1	PF07773.10;DUF1619;6.6e-21
sme_chr2_1873	1.00;461.40;P08120;0.88;468.90;Collagen alpha-1(IV) chain OS=Drosophila melanogaster OX=7227 GN=Col4a1 PE=1 SV=3	PF01391.17;Collagen;6.2e-196
sme_chr6_321	0.78;32.00;P10736;0.36;32.80;Venom allergen 5.01 OS=Dolichovespula maculata OX=7441 PE=1 SV=1	PF00188.25;CAP;4.8e-05
sme_chr2_1740	NA	NA
sme_chr5_839	NA	NA
sme_chr2_1991	0.09;42.68;D3ZHH1;0.14;41.80;Delta-like protein 4 OS=Rattus norvegicus OX=10116 GN=Dll4 PE=1 SV=3	PF07974.12;EGF_2;0.00013
sme_chr1_1017	0.64;50.70;Q2TBS2;0.62;50.70;39S ribosomal protein L21, mitochondrial OS=Bos taurus OX=9913 GN=MRPL21 PE=1 SV=1	PF00829.20;Ribosomal_L21p;1.5e-21
sme_chr6_504	0.77;51.80;P86870;0.67;55.50;Venom allergen 5 OS=Vespa magnifica OX=202807 PE=1 SV=2	PF00188.25;CAP;1.4e-22
sme_chr3_540	0.62;81.69;Q9TU53;0.10;76.86;Cubilin OS=Canis lupus familiaris OX=9615 GN=CUBN PE=1 SV=1	PF00431.19;CUB;3.1e-28
sme_chr2_652	0.76;83.52;Q0P569;0.59;89.28;Nucleobindin-1 OS=Bos taurus OX=9913 GN=NUCB1 PE=2 SV=1	PF13833.5;EF-hand_8;0.00095
sme_chr2_1682	NA	NA
sme_chr2_1024	0.85;164.80;Q14832;0.43;151.60;Metabotropic glutamate receptor 3 OS=Homo sapiens OX=9606 GN=GRM3 PE=1 SV=2	PF13458.5;Peripla_BP_6;2e-06
sme_chr3_76	NA	PF08034.10;TES;0.00022
sme_chr7_366	0.86;135.70;P15246;0.98;130.98;Protein-L-isoaspartate(D-aspartate) O-methyltransferase OS=Bos taurus OX=9913 GN=PCMT1 PE=1 SV=2	PF01135.18;PCMT;1.1e-68
sme_chr2_1791	NA	NA
sme_chr5_126	NA	PF05184.14;SapB_1;6.2e-05
sme_chr1_1303	0.85;148.05;Q26636;0.93;148.52;Cathepsin L OS=Sarcophaga peregrina OX=7386 PE=1 SV=1	PF03051.14;Peptidase_C1_2;6.9e-06
sme_chr5_855	NA	NA
sme_chr2_906	0.93;188.77;Q8R180;0.94;187.91;ERO1-like protein alpha OS=Mus musculus OX=10090 GN=Ero1a PE=1 SV=2	PF04137.14;ERO1;3.7e-118
sme_chr3_711	0.82;80.30;P16026;0.79;80.30;Extracellular superoxide dismutase [Cu-Zn] OS=Schistosoma mansoni OX=6183 PE=2 SV=1	PF00080.19;Sod_Cu;3.2e-37
sme_chr5_437	NA	NA
sme_chr4_17	NA	NA
sme_chr1_986	0.94;219.60;P16924;0.99;204.00;Prolyl 4-hydroxylase subunit alpha-1 OS=Gallus gallus OX=9031 GN=P4HA1 PE=1 SV=1	PF07719.16;TPR_2;3.4e-05
sme_chr1_438	0.90;131.08;Q9GV16;0.88;128.76;Endoglycoceramidase OS=Cyanea nozakii OX=135523 PE=1 SV=1	PF00150.17;Cellulase;2.9e-32
sme_chr5_775	0.89;60.42;Q9D9N8;0.86;61.18;Protease-associated domain-containing protein 1 OS=Mus musculus OX=10090 GN=Pradc1 PE=1 SV=1	PF02225.21;PA;7.3e-11
sme_chr1_1965	0.97;424.48;Q1LVF0;0.98;438.20;Laminin subunit gamma-1 OS=Danio rerio OX=7955 GN=lamc1 PE=2 SV=2	PF13874.5;Nup54;1.3e-05
sme_chr1_269	NA	PF13927.5;Ig_3;2e-11
sme_chr4_79	0.17;39.90;Q8NC67;0.24;38.10;Neuropilin and tolloid-like protein 2 OS=Homo sapiens OX=9606 GN=NETO2 PE=1 SV=1	PF00431.19;CUB;1.6e-23
sme_chr2_9	1.00;138.60;Q24940;0.99;135.24;Cathepsin L-like proteinase OS=Fasciola hepatica OX=6192 GN=Cat-1 PE=1 SV=1	PF03051.14;Peptidase_C1_2;5.9e-06
sme_chr2_37	0.82;202.30;Q92035;0.83;177.10;Acetylcholinesterase OS=Bungarus fasciatus OX=8613 GN=ACHE PE=1 SV=2	PF17585.1;Phage_Arf;7.3e-06
sme_scaffold71_2	0.73;96.76;Q6KCD5;0.08;95.94;Nipped-B-like protein OS=Mus musculus OX=10090 GN=Nipbl PE=1 SV=1	NA
sme_chr1_1644	NA	NA
sme_chr2_1075	0.73;115.50;Q1L994;0.44;100.25;Protein phosphatase 1 regulatory subunit 37 OS=Danio rerio OX=7955 GN=ppp1r37 PE=2 SV=1	PF13855.5;LRR_8;0.00034
sme_chr4_887	NA	NA
sme_chr4_38	0.98;663.52;P54358;1.00;633.36;DNA polymerase delta catalytic subunit OS=Drosophila melanogaster OX=7227 GN=DNApol-delta PE=2 SV=2	PF14260.5;zf-C4pol;7.9e-18
sme_chr1_1209	0.94;336.15;Q9VN14;0.88;329.13;Contactin OS=Drosophila melanogaster OX=7227 GN=Cont PE=1 SV=2	PF08204.10;V-set_CD47;0.0002
sme_chr7_305	NA	NA
sme_chr1_1637	NA	NA
sme_chr5_864	0.70;269.45;Q26534;1.00;271.15;Cathepsin L OS=Schistosoma mansoni OX=6183 GN=CL1 PE=2 SV=1	PF03051.14;Peptidase_C1_2;1.8e-07
sme_chr5_556	NA	NA
sme_chr7_331	0.87;175.46;O15072;0.47;174.53;A disintegrin and metalloproteinase with thrombospondin motifs 3 OS=Homo sapiens OX=9606 GN=ADAMTS3 PE=2 SV=4	PF13688.5;Reprolysin_5;2.9e-09
sme_chr2_1277	0.95;56.76;Q92542;0.24;57.09;Nicastrin OS=Homo sapiens OX=9606 GN=NCSTN PE=1 SV=2	NA
sme_chr2_594	0.50;102.91;P49337;0.61;87.33;Protein Wnt-4 OS=Gallus gallus OX=9031 GN=WNT4 PE=1 SV=1	PF00110.18;wnt;4.5e-71
sme_chr3_1090	0.80;46.74;Q9UIA9;0.10;46.74;Exportin-7 OS=Homo sapiens OX=9606 GN=XPO7 PE=1 SV=3	NA
sme_chr1_207	0.92;1180.59;Q80ZA4;0.96;1184.07;Fibrocystin-L OS=Mus musculus OX=10090 GN=Pkhd1l1 PE=1 SV=1	PF01833.23;TIG;8.1e-69
sme_chr5_400	NA	NA
sme_chr2_2060	1.00;294.12;P43157;1.00;294.12;Cathepsin B-like cysteine proteinase OS=Schistosoma japonicum OX=6182 GN=CATB PE=2 SV=1	PF08127.12;Propeptide_C1;5.1e-10
sme_chr6_123	NA	NA
sme_chr8_179	NA	NA
sme_chr3_427	0.86;256.88;Q925U4;0.76;256.36;ER degradation-enhancing alpha-mannosidase-like protein 1 OS=Mus musculus OX=10090 GN=Edem1 PE=1 SV=1	PF01532.19;Glyco_hydro_47;3.3e-111
sme_chr8_158	0.78;204.34;Q92035;0.84;174.08;Acetylcholinesterase OS=Bungarus fasciatus OX=8613 GN=ACHE PE=1 SV=2	PF00135.27;COesterase;1.1e-139
sme_chr8_271	NA	NA
sme_chr5_666	0.83;55.65;Q26061;0.90;57.05;Ferritin OS=Pacifastacus leniusculus OX=6720 PE=1 SV=1	PF02915.16;Rubrerythrin;3.3e-05
sme_chr8_85	NA	PF00445.17;Ribonuclease_T2;5.6e-15
sme_chr6_163	0.21;53.94;P14314;0.16;53.94;Glucosidase 2 subunit beta OS=Homo sapiens OX=9606 GN=PRKCSH PE=1 SV=2	PF13015.5;PRKCSH_1;7e-22
sme_chr2_236	0.73;54.54;Q8K3A0;0.81;51.03;Iron-sulfur cluster co-chaperone protein HscB, mitochondrial OS=Mus musculus OX=10090 GN=Hscb PE=1 SV=2	PF07743.12;HSCB_C;1.1e-12
sme_chr1_1706	NA	NA
sme_chr5_852	NA	NA
sme_chr4_181	NA	NA
sme_chr3_1046	NA	PF00059.20;Lectin_C;5.6e-09
sme_chr6_495	0.58;53.36;Q01VA8;0.91;49.68;50S ribosomal protein L1 OS=Solibacter usitatus (strain Ellin6076) OX=234267 GN=rplA PE=3 SV=1	PF00687.20;Ribosomal_L1;1.2e-07
sme_chr2_478	0.97;466.94;P11021;0.97;469.16;Endoplasmic reticulum chaperone BiP OS=Homo sapiens OX=9606 GN=HSPA5 PE=1 SV=2	PF06723.12;MreB_Mbl;1.7e-18
sme_chr2_27	0.65;38.50;P62248;0.67;40.95;Myeloid-derived growth factor OS=Bos taurus OX=9913 GN=MYDGF PE=2 SV=1	PF10572.8;UPF0556;3.5e-20
sme_chr8_122	0.92;120.00;Q17688;0.91;120.64;Endoplasmic reticulum resident protein 44.2 OS=Caenorhabditis elegans OX=6239 GN=erp-44.2 PE=1 SV=2	PF13848.5;Thioredoxin_6;1.7e-30
sme_chr8_217	0.10;43.50;Q5RHP9;0.06;43.50;Glutamate-rich protein 3 OS=Homo sapiens OX=9606 GN=ERICH3 PE=2 SV=1	PF15257.5;DUF4590;1.9e-36
sme_chr6_503	0.83;51.68;Q9DAG6;0.67;53.72;GLIPR1-like protein 1 OS=Mus musculus OX=10090 GN=Glipr1l1 PE=1 SV=1	PF00188.25;CAP;3.2e-25
sme_chr3_186	0.76;64.93;B1H1P9;0.36;66.22;Lysosomal acid phosphatase OS=Xenopus laevis OX=8355 GN=acp2 PE=2 SV=1	PF00328.21;His_Phos_2;3.2e-17
sme_chr3_684	0.88;282.96;Q5E9N5;0.79;287.82;Caseinolytic peptidase B protein homolog OS=Bos taurus OX=9913 GN=CLPB PE=2 SV=1	PF06414.11;Zeta_toxin;0.00038
sme_chr1_1273	0.26;134.40;Q24488;0.43;124.32;Tyrosine-protein kinase transmembrane receptor Ror OS=Drosophila melanogaster OX=7227 GN=Ror PE=1 SV=1	PF07714.16;Pkinase_Tyr;1.8e-73
sme_scaffold272_2	0.64;29.40;P35781;0.36;30.24;Venom allergen 5.01 OS=Vespa crabro OX=7445 PE=1 SV=1	PF00188.25;CAP;4.7e-07
sme_chr5_707	NA	NA
sme_scaffold48_3	NA	NA
sme_chr2_1129	NA	NA
sme_chr7_304	0.60;83.99;Q9QYZ9;0.70;79.92;Serine protease 30 OS=Mus musculus OX=10090 GN=Prss30 PE=2 SV=2	PF13365.5;Trypsin_2;0.00019
sme_chr4_612	0.32;67.65;Q3MHX6;0.33;72.27;Protein OS-9 OS=Bos taurus OX=9913 GN=OS9 PE=2 SV=1	PF13015.5;PRKCSH_1;1.1e-07
sme_chr2_65	0.81;106.47;Q9CYK2;0.79;111.93;Glutaminyl-peptide cyclotransferase OS=Mus musculus OX=10090 GN=Qpct PE=1 SV=2	PF04389.16;Peptidase_M28;9e-38
sme_chr1_1582	0.58;26.40;Q9VE04;0.62;26.40;39S ribosomal protein L55, mitochondrial OS=Drosophila melanogaster OX=7227 GN=mRpL55 PE=1 SV=1	PF09776.8;Mitoc_L55;4.3e-29
sme_chr1_888	NA	PF04536.13;TPM_phosphatase;2.8e-05
sme_chr5_576	NA	NA
sme_chr1_1266	NA	PF00092.27;VWA;1.2e-07
sme_chr3_492	NA	PF08034.10;TES;3.1e-11
sme_chr1_482	NA	NA
sme_chr2_1957	NA	NA
sme_chr5_856	NA	NA
sme_chr5_125	NA	NA
sme_chr3_646	0.70;413.01;P91875;0.64;412.62;DNA-directed RNA polymerase I subunit RPA1 OS=Drosophila melanogaster OX=7227 GN=RpI1 PE=1 SV=2	PF04998.16;RNA_pol_Rpb1_5;8.6e-82
sme_chr2_1844	NA	NA
sme_chr2_2039	NA	NA
sme_chr4_920	0.32;68.20;Q6P698;0.22;59.84;Plastin-2 OS=Danio rerio OX=7955 GN=lcp1 PE=2 SV=1	PF00307.30;CH;3.2e-15
sme_chr1_1906	0.98;126.04;Q8BZ64;0.88;120.06;Tectonic-1 OS=Mus musculus OX=10090 GN=Tctn1 PE=1 SV=1	PF07773.10;DUF1619;6e-27
sme_chr2_10	1.00;138.60;Q24940;0.99;135.24;Cathepsin L-like proteinase OS=Fasciola hepatica OX=6192 GN=Cat-1 PE=1 SV=1	PF03051.14;Peptidase_C1_2;7.2e-06
sme_chr4_257	0.73;269.70;Q9BV94;0.80;266.80;ER degradation-enhancing alpha-mannosidase-like protein 2 OS=Homo sapiens OX=9606 GN=EDEM2 PE=1 SV=2	PF01532.19;Glyco_hydro_47;1.8e-113
sme_chr2_1606	0.93;136.31;P43157;0.93;136.74;Cathepsin B-like cysteine proteinase OS=Schistosoma japonicum OX=6182 GN=CATB PE=2 SV=1	PF08127.12;Propeptide_C1;1.4e-05
sme_chr5_889	0.72;76.56;Q9MYM7;0.78;73.37;Beta-1,3-galactosyltransferase 1 OS=Pongo pygmaeus OX=9600 GN=B3GALT1 PE=3 SV=1	PF01762.20;Galactosyl_T;7.2e-43
sme_chr6_490	NA	NA
sme_chr5_980	0.18;53.72;P35465;0.28;52.36;Serine/threonine-protein kinase PAK 1 OS=Rattus norvegicus OX=10116 GN=Pak1 PE=1 SV=3	PF00786.27;PBD;1.3e-16
sme_chr2_646	NA	PF00092.27;VWA;3.2e-14
sme_chr6_191	0.14;66.00;Q8TDF5;0.35;61.38;Neuropilin and tolloid-like protein 1 OS=Homo sapiens OX=9606 GN=NETO1 PE=2 SV=2	PF00431.19;CUB;8.3e-21
sme_chr1_1441	0.79;171.00;P34082;0.72;156.75;Fasciclin-2 OS=Drosophila melanogaster OX=7227 GN=Fas2 PE=1 SV=1	PF07686.16;V-set;1.7e-14
sme_chr1_1974	0.91;201.25;P09172;0.85;184.45;Dopamine beta-hydroxylase OS=Homo sapiens OX=9606 GN=DBH PE=1 SV=3	PF03712.14;Cu2_monoox_C;6.6e-60
sme_chr3_700	0.55;54.60;G3H0N9;0.46;53.04;DnaJ homolog subfamily B member 9 OS=Cricetulus griseus OX=10029 GN=DNAJB9 PE=1 SV=1	PF00226.30;DnaJ;8.6e-27
sme_chr3_932	0.34;142.48;O60245;0.38;105.30;Protocadherin-7 OS=Homo sapiens OX=9606 GN=PCDH7 PE=1 SV=2	PF08266.11;Cadherin_2;1.8e-12
sme_chr1_1037	0.54;131.04;Q7T2Z5;0.41;106.12;Netrin receptor UNC5C OS=Gallus gallus OX=9031 GN=UNC5C PE=2 SV=1	PF00791.19;ZU5;7.1e-30
sme_chr5_541	0.39;77.66;P23352;0.45;67.54;Anosmin-1 OS=Homo sapiens OX=9606 GN=ANOS1 PE=1 SV=3	PF16656.4;Pur_ac_phosph_N;1.8e-06
sme_chr6_7	0.59;19.38;Q5BQU6;0.44;19.89;Uncharacterized protein SJCHGC09803 OS=Schistosoma japonicum OX=6182 GN=SJCHGC09803 PE=3 SV=1	PF11703.7;UPF0506;8e-09
sme_chr2_626	NA	NA
sme_chr1_1245	0.97;313.20;Q5U367;0.94;315.00;Procollagen-lysine,2-oxoglutarate 5-dioxygenase 3 OS=Rattus norvegicus OX=10116 GN=Plod3 PE=2 SV=1	PF13640.5;2OG-FeII_Oxy_3;2.9e-05
sme_scaffold108_4	NA	PF00031.20;Cystatin;8e-05
sme_chr4_635	NA	NA
sme_chr2_745	NA	PF02469.21;Fasciclin;2.3e-38
sme_chr5_946	0.90;86.08;Q9BG99;0.79;79.68;Three-prime repair exonuclease 1 OS=Bos taurus OX=9913 GN=TREX1 PE=1 SV=1	PF00929.23;RNase_T;1.1e-06
sme_chr2_1790	NA	NA
sme_chr1_178	0.92;126.04;O88531;0.89;125.58;Palmitoyl-protein thioesterase 1 OS=Mus musculus OX=10090 GN=Ppt1 PE=1 SV=2	PF02089.14;Palm_thioest;2.7e-86
sme_chr2_1091	0.29;76.32;O75487;0.51;67.92;Glypican-4 OS=Homo sapiens OX=9606 GN=GPC4 PE=1 SV=4	PF01153.18;Glypican;5.2e-39
sme_chr3_828	0.97;432.90;Q8BHN3;0.97;409.95;Neutral alpha-glucosidase AB OS=Mus musculus OX=10090 GN=Ganab PE=1 SV=1	PF01055.25;Glyco_hydro_31;5.6e-143
sme_chr1_878	0.66;106.70;Q8BX10;0.68;107.25;Serine/threonine-protein phosphatase PGAM5, mitochondrial OS=Mus musculus OX=10090 GN=Pgam5 PE=1 SV=1	PF00300.21;His_Phos_1;4.2e-21
sme_chr5_129	NA	NA
sme_chr5_914	0.35;78.00;P98068;0.40;73.20;Protein SpAN OS=Strongylocentrotus purpuratus OX=7668 GN=SPAN PE=2 SV=1	PF01549.23;ShK;7.1e-12
sme_chr1_1717	NA	NA
sme_chr2_29	0.87;207.90;P21927;0.89;169.95;Cholinesterase OS=Oryctolagus cuniculus OX=9986 GN=BCHE PE=2 SV=1	PF00135.27;COesterase;4e-130
sme_chr2_285	0.38;97.75;A1KZ92;0.25;84.18;Peroxidasin-like protein OS=Homo sapiens OX=9606 GN=PXDNL PE=1 SV=3	PF07686.16;V-set;6.7e-05
sme_chr1_668	0.95;241.08;P23780;0.93;246.82;Beta-galactosidase OS=Mus musculus OX=10090 GN=Glb1 PE=1 SV=1	PF02449.14;Glyco_hydro_42;9.5e-11
sme_chr8_39	0.73;125.20;Q9W1L5;0.72;117.20;Peptidyl-alpha-hydroxyglycine alpha-amidating lyase 2 OS=Drosophila melanogaster OX=7227 GN=Pal2 PE=1 SV=2	PF01436.20;NHL;6.7e-18
sme_chr1_1150	0.53;52.49;Q8MIZ3;0.48;47.27;m7GpppX diphosphatase OS=Sus scrofa OX=9823 GN=DCPS PE=2 SV=1	PF05154.15;TM2;2.4e-11
sme_chr8_335	NA	NA
sme_chr1_1504	NA	NA
sme_chr3_451	0.82;51.24;Q5UCC4;0.72;52.64;ER membrane protein complex subunit 10 OS=Homo sapiens OX=9606 GN=EMC10 PE=1 SV=1	NA
sme_chr1_2027	NA	NA
sme_chr3_300	0.89;197.08;Q03168;0.99;198.64;Lysosomal aspartic protease OS=Aedes aegypti OX=7159 GN=AAEL006169 PE=1 SV=2	PF14543.5;TAXi_N;8.9e-12
sme_chr3_960	0.89;90.21;Q1JRP2;0.56;75.02;Transmembrane protease serine 11C OS=Mus musculus OX=10090 GN=Tmprss11c PE=1 SV=1	PF00089.25;Trypsin;3.5e-46
sme_chr4_509	0.56;217.00;Q5QNQ6;0.45;202.50;Oxysterol-binding protein 2 OS=Mus musculus OX=10090 GN=Osbp2 PE=1 SV=1	PF01237.17;Oxysterol_BP;4.9e-139
sme_chr2_1697	NA	NA
sme_chr6_239	0.68;45.60;O44125;0.65;45.60;60S ribosomal protein L37 OS=Schistosoma mansoni OX=6183 GN=RPL37 PE=3 SV=3	PF01907.18;Ribosomal_L37e;2.3e-10
sme_chr2_1715	0.92;173.88;P48440;0.79;176.58;Dolichyl-diphosphooligosaccharide--protein glycosyltransferase 48 kDa subunit OS=Gallus gallus OX=9031 GN=DDOST PE=1 SV=1	PF03345.13;DDOST_48kD;1.1e-99
sme_chr1_883	NA	NA
sme_chr5_644	0.85;172.16;Q5R6L8;0.68;172.16;GPI-anchor transamidase OS=Pongo abelii OX=9601 GN=PIGK PE=2 SV=1	PF01650.17;Peptidase_C13;4.9e-44
sme_chr7_62	0.94;211.03;Q17770;0.92;212.44;Protein disulfide-isomerase 2 OS=Caenorhabditis elegans OX=6239 GN=pdi-2 PE=1 SV=1	PF13905.5;Thioredoxin_8;1.6e-10
sme_chr2_418	0.98;184.05;Q5R6T1;0.98;193.50;Protein disulfide-isomerase A6 OS=Pongo abelii OX=9601 GN=PDIA6 PE=2 SV=1	PF13905.5;Thioredoxin_8;8.8e-06
sme_chr1_709	0.82;173.04;Q9EQV8;0.88;168.00;Carboxypeptidase N catalytic chain OS=Rattus norvegicus OX=10116 GN=Cpn1 PE=2 SV=1	PF00246.23;Peptidase_M14;1e-62
sme_chr2_1153	0.77;108.80;Q6XPZ3;0.77;107.10;Group XV phospholipase A2 OS=Canis lupus familiaris OX=9615 GN=PLA2G15 PE=1 SV=1	PF02450.14;LCAT;1.4e-53
sme_chr8_68	NA	PF13927.5;Ig_3;3.7e-07
sme_chr4_843	NA	PF02822.13;Antistasin;5.2e-05
sme_chr6_78	0.27;138.60;Q5H8C1;0.29;132.09;FRAS1-related extracellular matrix protein 1 OS=Homo sapiens OX=9606 GN=FREM1 PE=1 SV=3	PF03160.13;Calx-beta;5.8e-05
sme_chr3_535	NA	NA
sme_chr7_75	0.96;143.31;Q28IE5;0.97;136.68;Omega-amidase NIT2 OS=Xenopus tropicalis OX=8364 GN=nit2 PE=2 SV=1	PF00795.21;CN_hydrolase;4.6e-53
sme_chr3_188	NA	NA
sme_chr3_832	NA	NA
sme_chr5_986	0.90;93.60;Q3SZ45;0.93;94.08;Stromal cell-derived factor 2 OS=Bos taurus OX=9913 GN=SDF2 PE=2 SV=1	PF02815.18;MIR;7.7e-15
sme_chr2_1662	NA	NA
sme_chr4_718	0.36;81.40;P83094;0.39;81.77;Stromal interaction molecule homolog OS=Drosophila melanogaster OX=7227 GN=Stim PE=1 SV=1	PF16533.4;SOAR;2.7e-27
sme_chr2_1971	0.13;70.08;Q9JI03;0.12;71.36;Collagen alpha-1(V) chain OS=Rattus norvegicus OX=10116 GN=Col5a1 PE=1 SV=1	PF02210.23;Laminin_G_2;0.00071
sme_chr3_496	NA	NA
sme_chr1_1642	NA	NA
sme_scaffold81_2	0.98;69.00;Q8BMN4;0.37;75.30;Leishmanolysin-like peptidase OS=Mus musculus OX=10090 GN=Lmln PE=2 SV=1	PF01457.15;Peptidase_M8;2.2e-21
sme_chr5_706	NA	PF03489.16;SapB_2;4.5e-07
sme_chr2_1130	NA	NA
sme_chr3_210	0.40;39.48;Q95KL9;0.72;41.72;Metalloproteinase inhibitor 1 OS=Macaca mulatta OX=9544 GN=TIMP1 PE=2 SV=1	PF00965.16;TIMP;2.9e-15
sme_chr3_589	NA	NA
sme_chr3_295	0.56;74.34;Q5ZKQ7;0.74;70.56;Glucose-induced degradation protein 8 homolog OS=Gallus gallus OX=9031 GN=GID8 PE=2 SV=1	PF08513.10;LisH;4.8e-11
sme_chr3_484	NA	PF08034.10;TES;1.7e-21
sme_chr3_494	NA	NA
sme_chr5_127	NA	NA
sme_chr5_130	NA	NA
sme_chr5_760	NA	NA
sme_chr5_863	0.82;33.32;P01048;0.24;29.40;T-kininogen 1 OS=Rattus norvegicus OX=10116 GN=Map1 PE=1 SV=2	PF00031.20;Cystatin;6.8e-08
sme_chr1_524	0.88;128.10;Q8NCC3;0.90;129.85;Group XV phospholipase A2 OS=Homo sapiens OX=9606 GN=PLA2G15 PE=1 SV=2	PF02450.14;LCAT;1.2e-48
sme_chr1_681	NA	PF14529.5;Exo_endo_phos_2;1.4e-10
sme_chr1_880	NA	NA
sme_chr1_1056	NA	NA
sme_chr1_1065	0.66;31.68;Q4Z8K6;0.10;30.69;Ran-binding proteins 9/10 homolog OS=Drosophila melanogaster OX=7227 GN=RanBPM PE=1 SV=1	NA
sme_chr1_1617	NA	PF01299.16;Lamp;0.00013
sme_chr2_364	0.56;109.00;P21328;0.47;108.00;RNA-directed DNA polymerase from mobile element jockey OS=Drosophila melanogaster OX=7227 GN=pol PE=1 SV=1	PF00078.26;RVT_1;2.5e-36
sme_chr2_487	NA	PF00629.22;MAM;2.9e-05
sme_chr2_991	0.97;229.68;O02197;0.99;227.04;Circulating cathodic antigen OS=Schistosoma mansoni OX=6183 PE=1 SV=1	PF01166.17;TSC22;0.00035
sme_chr2_1601	NA	NA
sme_chr2_1602	NA	NA
sme_chr6_198	NA	PF01390.19;SEA;0.00038
sme_chr6_516	NA	NA
sme_chr6_554	NA	PF11291.7;DUF3091;2.3e-10
sme_chr6_580	NA	PF11291.7;DUF3091;4.2e-12
sme_chr4_10	0.46;33.80;P13525;0.36;32.50;Immunogenic miracidial antigen 8I' OS=Schistosoma japonicum OX=6182 GN=8I' PE=2 SV=1	NA
sme_chr4_12	NA	NA
sme_chr4_14	NA	NA
sme_chr4_702	0.82;150.90;Q29AK2;0.76;156.60;Leishmanolysin-like peptidase OS=Drosophila pseudoobscura pseudoobscura OX=46245 GN=GA17800 PE=3 SV=1	PF01457.15;Peptidase_M8;5.3e-41
sme_chr8_197	NA	NA
sme_chr8_344	NA	NA
sme_scaffold390_1	NA	PF11291.7;DUF3091;3.3e-15
sme_scaffold54_5	NA	NA
sme_scaffold864_1	NA	NA
