# Supplementary material for: Chromosome-scale genome of the human blood fluke Schistosoma mekongi and its implications for public health
Source: Infect Dis Poverty. 2023 Nov 28;12:104. doi: 10.1186/s40249-023-01160-6 (PMC10683246; doi:10.1186/s40249-023-01160-6)
Supplement: Supplementary file 1 — Additional file 1. Supplementary figures and tables. [file 40249_2023_1160_MOESM1_ESM.zip › Additional file 1/Table S8.xlsx]

## Sheet: Peptidase Class summary
Class	Schmidtea mediterranea	Echinococcus multilocularis	Hymenolepis microstoma	Taenia multiceps	Fasciola hepatica	Clonorchis sinensis	Opisthorchis viverrini	Schistosoma bovis	Schistosoma haematobium	Schistosoma japonicum	Schistosoma mansoni	Schistosoma mekongi
Aspartic (A)	21	29	7	86	9	70	109	19	110	39	39	39
Cysteine (C)	134	90	82	94	101	103	186	102	93	95	92	89
Inhibitor (I)	200	106	119	100	107	123	132	143	106	113	142	108
Metallo (M)	149	80	73	133	75	94	93	107	88	92	104	93
Asparagine (N)	2	3	2	3	1	1	1	1	1	1	1	1
Mixed (P)	4	5	3	23	0	0	0	5	3	1	2	0
Serine (S)	136	80	85	84	73	91	91	100	82	81	101	83
Threonine (T)	24	20	18	17	18	81	36	19	70	22	18	50
Unknown (U)	0	6	4	6	0	0	0	0	0	0	0	0

## Sheet: Peptidase Family summary
Family	Schmidtea mediterranea	Echinococcus multilocularis	Hymenolepis microstoma	Taenia multiceps	Fasciola hepatica	Clonorchis sinensis	Opisthorchis viverrini	Schistosoma bovis	Schistosoma haematobium	Schistosoma mansoni	Schistosoma mekongi	Schistosoma japonicum
A01A	2	1	1	1	2	50	79	4	6	10	5	3
A01B	0	0	0	0	0	0	0	1	0	0	0	0
A02A	1	14	1	24	5	2	3	7	13	1	9	6
A02C	0	0	0	0	0	0	0	0	25	24	7	3
A02D	0	2	0	1	0	0	0	0	5	0	0	2
A02X	11	0	0	0	0	1	0	0	2	0	0	0
A11X	1	1	0	0	0	2	2	0	0	0	0	0
A22A	1	1	1	1	1	1	1	1	0	1	1	1
A22B	1	2	2	2	0	2	2	1	2	2	2	2
A28A	3	1	1	1	1	1	1	2	1	1	1	1
A28B	1	7	1	56	0	10	21	3	56	0	14	21
A31	0	0	0	0	0	1	0	0	0	0	0	0
C01A	28	10	7	12	31	25	25	17	14	14	17	23
C01B	1	1	1	1	0	0	0	0	1	0	0	0
C02A	14	6	6	6	7	11	10	8	8	7	7	8
C02X	0	0	0	0	0	0	0	0	1	1	0	0
C110	3	4	3	3	3	3	4	4	4	5	3	3
C115	0	1	1	1	1	1	1	1	1	1	1	1
C12	3	3	3	3	3	5	2	5	3	3	3	3
C121	0	1	0	1	1	1	1	1	1	1	1	1
C13	1	1	1	1	8	3	88	2	2	2	2	3
C14A	8	5	4	3	3	3	3	6	4	4	4	4
C15	0	1	1	1	1	1	1	1	1	1	1	1
C19	31	25	26	34	17	21	22	25	20	21	18	18
C26	5	2	2	2	2	1	2	2	2	3	2	1
C44	9	2	2	2	2	2	2	2	2	2	2	2
C46	1	1	1	1	0	1	1	1	1	2	1	1
C48	3	5	5	3	5	4	4	4	4	4	4	3
C50	1	1	1	1	0	1	1	1	1	1	1	0
C54	1	2	2	3	2	2	3	2	2	2	2	2
C56	2	2	2	2	1	3	2	1	1	1	1	1
C64	2	1	2	1	1	1	1	2	1	1	1	1
C65	3	4	2	3	4	3	4	4	6	4	5	4
C67	5	0	0	0	0	0	0	0	0	0	0	0
C78A	0	0	0	0	1	0	0	0	1	1	0	1
C78X	1	2	2	2	0	1	1	2	1	1	1	2
C83	2	1	1	1	1	1	1	1	1	1	1	2
C85A	3	3	3	3	2	2	2	2	3	3	3	3
C85B	2	1	0	1	1	1	1	1	1	1	1	1
C86	2	2	2	1	2	2	1	2	2	2	2	2
C95	1	1	1	1	1	1	1	2	1	0	2	1
C97	2	2	1	1	1	3	2	3	3	3	3	3
I01	6	3	2	2	3	4	6	9	8	7	6	7
I02	32	24	22	21	12	20	14	19	9	26	8	11
I04	9	5	15	7	7	18	26	8	8	11	4	6
I08	18	10	9	10	9	10	10	11	7	10	8	7
I12	1	1	0	0	0	0	0	0	0	0	0	0
I15	25	11	13	11	16	15	19	25	18	22	19	20
I17	3	1	2	2	2	1	1	0	1	0	1	0
I19	0	0	0	1	0	0	0	0	0	0	0	0
I20	0	1	0	1	0	0	0	1	1	1	1	1
I21	1	1	1	1	1	1	1	1	1	1	1	1
I25A	2	1	1	2	3	2	3	1	1	1	2	2
I25B	0	0	2	0	0	2	4	3	2	2	2	2
I25C	0	1	0	0	0	0	0	0	0	0	0	0
I29	3	0	0	1	5	0	1	0	0	0	0	1
I31	17	1	0	1	1	1	1	2	1	0	2	2
I32	5	2	3	2	2	2	2	3	3	3	3	2
I35	0	0	0	0	1	0	1	1	1	1	1	1
I39	8	4	4	4	0	3	4	2	2	2	3	3
I43	6	8	7	5	10	11	9	15	10	14	15	13
I44	1	0	0	0	0	0	0	1	1	3	1	1
I50B	0	0	0	0	0	0	0	1	1	2	0	0
I51	1	1	1	1	1	1	1	1	1	1	1	1
I63	14	10	11	9	13	10	9	8	5	7	9	6
I68	5	0	2	1	0	3	3	1	0	0	1	0
I71	5	0	1	0	0	0	0	10	7	9	3	4
I83	1	1	1	1	0	1	1	0	0	1	1	1
I84	1	0	0	0	0	0	0	0	0	0	0	0
I87	22	13	15	11	14	11	10	12	11	11	11	15
I93	14	7	7	6	7	7	6	8	7	7	5	6
M01	12	9	6	70	3	4	4	6	4	5	5	5
M02	1	0	0	0	0	0	0	0	0	0	0	0
M03A	3	2	2	2	2	3	4	4	3	4	4	4
M08	2	1	1	1	3	6	7	11	11	13	12	12
M100	0	1	0	0	0	1	0	0	0	0	0	0
M10A	6	1	1	1	1	1	1	1	1	1	1	1
M10B	1	0	0	0	0	0	0	0	0	0	0	0
M12A	26	2	6	2	2	2	2	2	2	2	2	2
M12B	12	5	4	3	5	6	5	5	4	5	5	5
M13	5	1	1	1	1	3	5	4	6	14	5	8
M14A	3	1	2	0	1	1	2	0	1	2	1	2
M14B	9	3	3	3	6	5	7	9	4	5	7	5
M14D	0	0	0	2	0	0	0	0	1	1	0	1
M16A	1	3	4	2	2	3	2	3	2	2	3	2
M16B	4	3	3	2	3	4	4	3	2	3	3	3
M16C	0	1	1	1	1	1	1	3	3	3	1	1
M16X	0	0	0	0	0	1	1	0	0	0	0	0
M17	3	4	2	4	2	3	3	2	1	3	2	2
M18	1	1	1	1	1	0	1	1	1	1	1	1
M20A	2	1	1	2	2	1	1	1	1	1	1	1
M20D	4	0	0	0	0	0	0	0	0	0	0	0
M20F	0	1	1	1	1	1	1	0	0	0	0	0
M23B	3	0	0	0	0	1	2	2	1	2	2	1
M24A	2	5	2	3	3	3	3	5	4	3	3	3
M24B	2	4	3	4	3	3	3	3	3	3	3	3
M24X	1	2	2	2	2	2	2	7	3	2	2	2
M28A	1	1	1	1	1	1	1	1	1	1	1	2
M28B	1	1	1	1	0	1	1	1	1	1	1	1
M28X	2	2	2	1	3	2	3	3	2	2	2	2
M38	4	4	3	5	7	8	6	5	4	4	5	5
M41	10	5	4	4	4	3	4	4	3	4	5	4
M48A	1	1	2	1	1	1	1	1	1	1	1	1
M48C	1	0	0	0	0	0	0	0	0	0	0	0
M49	1	1	1	1	1	1	1	1	1	1	1	1
M50A	0	1	1	1	1	1	2	1	1	1	1	1
M61	1	1	0	1	2	3	1	2	2	2	2	1
M67A	8	4	5	4	3	3	2	7	5	3	3	3
M67C	1	2	1	0	1	1	1	1	1	1	1	1
M67X	2	3	3	3	2	2	2	2	2	2	2	2
M79	3	3	3	3	4	7	6	5	5	5	4	3
M87	2	0	0	0	0	0	0	0	0	0	0	0
M96	0	0	0	0	1	1	1	1	1	1	1	1
M98	8	0	0	0	0	4	0	0	0	0	0	0
N11	2	3	2	3	1	1	1	1	1	1	1	1
P02A	3	3	2	18	0	0	0	5	3	2	0	1
P02B	1	2	1	5	0	0	0	0	0	0	0	0
S01A	25	7	11	7	9	20	21	12	12	18	10	10
S01C	1	0	0	1	1	1	1	5	3	10	3	2
S08A	5	2	2	2	3	3	4	3	3	5	2	3
S08B	2	4	4	4	3	3	3	3	3	4	4	4
S09A	1	1	1	1	1	1	1	1	2	2	2	1
S09B	2	2	3	2	2	3	3	2	3	2	2	1
S09C	5	3	4	2	3	5	5	6	3	3	3	3
S09X	41	28	28	26	27	32	28	30	26	28	27	26
S10	1	1	1	1	1	2	2	0	1	2	2	2
S12	4	1	1	1	2	2	2	2	2	2	2	2
S14	2	1	1	1	0	0	1	1	1	1	1	1
S16	1	1	1	2	1	0	2	1	1	1	1	1
S26A	1	1	1	1	1	1	1	1	1	1	1	1
S26B	1	1	1	1	1	1	1	1	1	1	1	1
S28	2	2	2	2	2	2	1	2	2	2	2	2
S33	21	12	9	19	7	6	7	12	8	9	10	10
S41A	6	2	2	2	3	1	1	6	4	2	3	2
S49C	1	1	0	1	1	1	1	0	0	0	0	0
S54	9	6	6	6	3	4	3	5	5	6	5	6
S59	2	1	1	1	1	1	1	1	0	1	1	1
S60	2	1	1	1	1	1	1	6	1	1	1	1
S68	0	0	1	0	0	0	0	0	0	0	0	1
S77	1	2	4	0	0	1	1	0	0	0	0	0
T01A	17	15	14	13	13	14	13	15	12	13	12	13
T01X	0	1	0	0	0	0	0	1	0	2	1	1
T02	2	2	2	2	3	2	3	2	2	2	1	2
T03	5	2	2	2	2	65	20	1	56	1	36	6
U32	0	1	0	1	0	0	0	0	0	0	0	0
U69	0	5	4	5	0	0	0	0	0	0	0	0

## Sheet: S. mekongi peptidase annotation
Query_id	Query_len	Query_alignRate	Target_id	Target_len	Target_alignRate	Identity	Evalue	Peptidase_Family	Peptidase_hit_organism	Peptidase_hit_description	Peptidase_hit_rawID
sme_chr4_56	630	0.49	MER0253777	426	0.73	0.83	0	S54	schistosoma_mansoni	family S54 non-peptidase homologues	Smp_008620
sme_chr4_963	398	0.67	MER0288266	398	0.76	0.57	1e-121	M08	schistosoma_japonicum	family M8 unassigned peptidases	CAX75591
sme_chr2_1187	221	0.71	MER0035524	197	0.8	0.91	1e-105	T01A	schistosoma_japonicum	similar to proteasome subunit beta type 6	CAX74257
sme_chr2_968	1926	0.01	MER1131915	37	0.68	0.76	0.0002	I15	parascaris_equorum	family I15 unassigned peptidase inhibitors	PEQ_0000894301
sme_chr2_2008	426	0.5	MER0809407	213	1	0.69	1e-104	I87	homo_sapiens	family I87 unassigned peptidase inhibitors	Q6IB58
sme_chr2_1126	574	0.19	MER0245663	110	0.99	1	4e-73	C85A	schistosoma_japonicum	OTUD5 peptidase	CAX70235
sme_chr4_467	510	0.43	MER1137662	271	0.8	0.9	1e-143	M28B	schistosoma_japonicum	subfamily M28B unassigned peptidases	Sjp_0085790
sme_chr4_966	468	0.7	MER1137719	327	1	0.85	0	M08	schistosoma_japonicum	family M8 unassigned peptidases	Sjp_0010240
sme_chr2_512	1432	0.23	MER0185277	331	1	0.76	1e-176	C12	schistosoma_mansoni	family C12 unassigned peptidases	CCD76177
sme_scaffold81_1	540	0.86	MER1137538	474	1	0.86	0	M08	schistosoma_japonicum	family M8 unassigned peptidases	Sjp_0067490
sme_chr2_556	403	0.45	MER0806078	184	0.99	0.89	1e-111	I87	schistosoma_mansoni	family I87 unassigned peptidase inhibitors	G4V8L7
sme_chr1_1449	193	0.89	MER0253816	173	0.99	0.95	1e-124	C86	schistosoma_mansoni	family C86 unassigned peptidases	Smp_060290
sme_chr4_145	1199	0.15	MER0148215	176	0.99	0.71	5e-84	S09X	ciona_intestinalis	family S9 non-peptidase homologues	ENSCINP00000004140
sme_chr3_348	1071	0.28	MER0186326	306	1	0.85	0	C64	schistosoma_mansoni	family C64 unassigned peptidases	XP_002576536
sme_chr1_1515	201	0.93	MER0253830	188	0.99	0.96	1e-134	T01A	schistosoma_mansoni	proteasome subunit beta 2	Smp_074500_2
sme_chr8_172	698	0.15	MER1138689	108	0.99	0.87	1e-60	I93	schistosoma_mattheei	family I93 unassigned peptidase inhibitors	SMTD_0000302101
sme_chr1_1782	492	0.81	MER0187719	662	0.6	0.8	0	M03A	schistosoma_mansoni	mitochondrial intermediate peptidase	XP_002578698
sme_chr2_1100	591	0.57	MER0745221	337	1	0.95	0	C95	schistosoma_japonicum	family C95 non-peptidase homologues	C1LID8
sme_chr8_78	2681	0.03	MER1149274	71	0.99	0.8	8e-33	I08	trichobilharzia_regenti	family I8 unassigned peptidase inhibitors	TRE_0000276201
sme_scaffold159_2	247	0.67	MER1137704	214	0.78	0.8	1e-98	A01A	schistosoma_japonicum	subfamily A1A unassigned peptidases	Sjp_0049310
sme_chr2_152	1132	0.04	MER1139175	45	0.98	0.84	5e-18	I15	schistosoma_rodhaini	family I15 unassigned peptidase inhibitors	SROB_0001516501
sme_chr8_330	1025	0.28	MER1035894	293	1	0.82	1e-165	S16	schistosoma_haematobium	family S16 unassigned peptidases	A0A095C1P6
sme_chr2_1188	2574	0.04	MER0147487	97	0.99	0.51	3e-24	I63	ciona_savignyi	family I63 unassigned peptidase inhibitors	ENSCSAVP00000011086
sme_chr2_1992	1003	0.88	MER0253791	858	1	0.66	0	I39	schistosoma_mansoni	family I39 unassigned peptidase inhibitors	CCD74658
sme_chr4_965	528	0.62	MER1137719	327	1	0.69	1e-179	M08	schistosoma_japonicum	family M8 unassigned peptidases	Sjp_0010240
sme_chr1_1187	285	0.11	MER0553183	34	0.94	0.63	3e-06	I08	leptonychotes_weddellii	family I8 unassigned peptidase inhibitors	XP_006747801
sme_chr3_819	751	0.36	MER1137502	274	1	0.96	0	M41	schistosoma_japonicum	family M41 non-peptidase homologues	Sjp_0095400
sme_chr1_288	712	0.21	MER1137787	148	0.99	0.64	1e-52	I71	schistosoma_japonicum	family I71 unassigned peptidase inhibitors	Sjp_0009370
sme_chr2_2064	383	0.7	MER0017929	262	1	0.85	1e-175	C01A	schistosoma_japonicum	cathepsin B-like peptidase	AAW25005
sme_chr4_962	431	0.42	MER1137727	241	0.76	0.59	4e-75	M08	schistosoma_japonicum	family M8 non-peptidase homologues	Sjp_0011250
sme_chr2_1281	101	0.24	MER0531980	46	0.52	0.52	0.29	I17	octodon_degus	family I17 unassigned peptidase inhibitors	XP_004643115
sme_chr3_1098	216	0.3	MER1151292	66	0.98	0.9	6e-36	S41A	ramazzottius_varieornatus	subfamily S41A unassigned peptidases	A0A1D1UGG3
sme_chr2_956	379	0.65	MER1137746	247	1	0.94	1e-173	C14A	schistosoma_japonicum	subfamily C14A unassigned peptidases	Sjp_0071380
sme_chr3_520	412	0.86	MER0185343	357	1	0.91	0	C19	schistosoma_japonicum	family C19 unassigned peptidases	AAW27333
sme_chr4_690	223	0.91	MER1136863	205	1	0.97	1e-151	T01A	schistosoma_curassoni	subfamily T1A unassigned peptidases	SCUD_0001069101
sme_chr2_225	776	0.06	MER1137667	46	0.98	0.91	5e-23	I01	schistosoma_japonicum	family I1 unassigned peptidase inhibitors	Sjp_0080340
sme_chr5_112	887	0.49	MER0430367	447	1	0.77	0	C19	schistosoma_mansoni	family C19 unassigned peptidases	CCD76128
sme_chr1_1299	481	0.08	MER1360666	38	0.97	0.63	3e-11	C19	thecamonas_trahens	family C19 non-peptidase homologues	XP_013752702
sme_chr4_564	466	0.31	MER0787424	150	0.99	0.8	4e-84	I51	schistosoma_mansoni	family I51 unassigned peptidase inhibitors	G4VIA3
sme_scaffold137_1	554	1	MER0339316	601	0.88	0.5	0	M13	schistosoma_japonicum	family M13 unassigned peptidases	CAX74957
sme_chr7_312	970	0.38	MER1138520	353	0.99	0.83	0	M16A	schistosoma_margrebowiei	subfamily M16A non-peptidase homologues	SMRZ_0000348501
sme_chr5_24	1018	0.02	MER1131915	37	0.57	0.68	0.0009	I15	parascaris_equorum	family I15 unassigned peptidase inhibitors	PEQ_0000894301
sme_chr5_65	1310	0.04	MER1138964	56	0.98	0.98	3e-29	I44	schistosoma_rodhaini	metallocarboxypeptidase A inhibitor	SROB_0002065901
sme_chr2_1394	352	0.57	MER0167855	206	1	0.87	1e-129	I21	schistosoma_japonicum	family I21 unassigned peptidase inhibitors	AAW25741
sme_chr1_2043	744	0.46	MER0199135	477	0.7	0.72	1e-165	M03A	schistosoma_mansoni	subfamily M3A non-peptidase homologues	XP_002570005
sme_chr4_161	435	0.5	MER1137586	218	1	0.92	1e-152	S01A	schistosoma_japonicum	subfamily S1A unassigned peptidases	Sjp_0023390
sme_chr3_934	812	0.63	MER0577040	544	0.94	0.52	0	C02A	chrysemys_picta	calpain	XP_005278720
sme_chr2_974	1778	0.04	MER1138603	69	0.99	0.86	2e-37	I02	schistosoma_mattheei	family I2 unassigned peptidase inhibitors	SMTD_0002006301
sme_chr8_299	1271	0.13	MER1138591	174	0.99	0.74	3e-85	M14B	schistosoma_margrebowiei	subfamily M14B unassigned peptidases	SMRZ_0001479901
sme_chr2_112	533	0.7	MER0430018	374	1	0.88	0	C19	schistosoma_japonicum	ubiquitin-specific peptidase 2	CAX73508
sme_chr1_534	481	0.44	MER0835620	226	0.93	0.59	7e-85	M14B	monodelphis_domestica	subfamily M14B unassigned peptidases	F7FWA4
sme_chr4_389	2194	0.12	MER0253821	211	1	0.69	1e-106	I63	schistosoma_mansoni	family I63 unassigned peptidase inhibitors	Smp_135610
sme_chr3_758	345	0.85	MER0901990	294	1	0.89	0	S01C	schistosoma_haematobium	subfamily S1C unassigned peptidases	A0A094ZJV9
sme_chr2_155	399	0.54	MER1137738	217	1	0.91	1e-149	C01A	schistosoma_japonicum	subfamily C1A non-peptidase homologues	Sjp_0027020
sme_chr4_968	404	0.89	MER0018680	362	1	0.94	0	I04	schistosoma_japonicum	myxoma virus serpin serp2	CAX76353
sme_chr2_15	1591	0.01	MER1131915	37	0.57	0.63	0.055	I15	parascaris_equorum	family I15 unassigned peptidase inhibitors	PEQ_0000894301
sme_chr7_317	919	0.67	MER0430016	616	1	0.87	0	C19	schistosoma_japonicum	Mername-AA305 putative ubiquitin isopeptidase	CAX72904
sme_chr1_1366	691	0.28	MER1149665	220	0.88	0.52	7e-45	M23B	ramazzottius_varieornatus	subfamily M23B unassigned peptidases	A0A1D1VZ04
sme_chr8_34	414	0.18	MER0206404	74	0.99	0.97	1e-46	I43	schistosoma_japonicum	family I43 unassigned peptidase inhibitors	AAW24604
sme_chr5_185	742	0.3	MER0437506	225	1	0.93	1e-150	C26	schistosoma_japonicum	LD42771 protein	CAX73074
sme_chr8_30	973	0.25	MER1137768	240	1	0.94	1e-162	S09B	schistosoma_japonicum	subfamily S9B non-peptidase homologues	Sjp_0049200
sme_chr7_83	263	0.97	MER0484421	257	1	0.86	1e-162	S01C	schistosoma_japonicum	subfamily S1C unassigned peptidases	ACR27083
sme_scaffold108_3	104	0.46	MER1137601	56	0.93	0.6	2e-14	I25B	schistosoma_japonicum	subfamily I25B unassigned peptidase inhibitors	Sjp_0094540
sme_chr3_470	848	0.17	MER1137725	150	0.99	0.86	3e-84	S09X	schistosoma_japonicum	family S9 non-peptidase homologues	Sjp_0004410
sme_chr1_1334	238	0.45	MER0211027	109	0.99	0.95	1e-72	S09X	schistosoma_japonicum	highly similar to acyl-protein thioesterase 1	ACE06918
sme_chr1_1445	378	0.48	MER0148915	169	0.99	0.53	1e-67	S09X	ciona_intestinalis	family S9 non-peptidase homologues	ENSCINP00000012870
sme_chr2_1101	277	0.92	MER0745221	337	0.78	0.86	1e-166	C95	schistosoma_japonicum	family C95 non-peptidase homologues	C1LID8
sme_chr4_67	365	0.72	MER0029272	262	1	0.91	0	C01A	schistosoma_japonicum	SmCB2 peptidase	CAX71086
sme_chr2_1455	649	0.3	MER1148922	199	0.99	0.75	1e-105	S09X	trichobilharzia_regenti	family S9 non-peptidase homologues	TRE_0001165601
sme_chr6_20	539	0.27	MER0323934	145	0.99	0.99	9e-99	C97	schistosoma_japonicum	family C97 unassigned peptidases	AAW25841
sme_chr2_1749	337	0.74	MER1137553	252	1	0.85	1e-160	C01A	schistosoma_japonicum	subfamily C1A non-peptidase homologues	Sjp_0029530
sme_chr3_967	943	0.22	MER1137149	204	1	0.85	1e-124	S09X	schistosoma_haematobium	family S9 non-peptidase homologues	A_05972
sme_chr5_821	82	0.38	MER1126489	34	0.91	0.53	1e-07	I31	nematostella_vectensis	family I31 unassigned peptidase inhibitors	EDO26210
sme_chr8_82	1544	0.14	MER1139111	272	0.82	0.7	1e-102	S09A	schistosoma_rodhaini	subfamily S9A non-peptidase homologues	SROB_0000613001
sme_chr1_1975	4252	0.03	MER0778397	146	0.99	0.88	5e-87	I43	schistosoma_haematobium	family I43 unassigned peptidase inhibitors	A0A094ZLC0
sme_chr3_125	402	0.81	MER0101078	311	1	0.83	0	A01A	schistosoma_japonicum	necepsin-1	AAW24549
sme_chr3_463	577	0.82	MER0340881	476	1	0.91	0	M17	schistosoma_japonicum	PwLAP aminopeptidase	Sjp_0004310
sme_chr6_577	399	0.89	MER1137489	357	1	0.82	0	I04	schistosoma_japonicum	family I4 unassigned peptidase inhibitors	Sjp_0076600
sme_chr2_56	570	0.74	MER0425397	432	1	0.6	1e-173	A01A	schistosoma_mansoni	DDB_G0277581	CCD77778
sme_chr6_82	755	0.41	MER0191779	309	1	0.8	0	S08B	schistosoma_mansoni	subfamily S8B unassigned peptidases	XP_002576398
sme_chr1_1340	1217	0.25	MER1139283	309	0.99	0.57	1e-100	I71	schistosoma_rodhaini	family I71 unassigned peptidase inhibitors	SROB_0001120001
sme_chr6_479	413	0.71	MER0098910	294	1	0.87	0	S01A	schistosoma_japonicum	subfamily S1A unassigned peptidases	CAX74750
sme_scaffold230_1	139	0.6	MER0218502	128	0.66	0.84	5e-49	I43	schistosoma_mansoni	family I43 unassigned peptidase inhibitors	XP_002573670
sme_chr8_134	1306	0.03	MER1137750	34	0.97	1	4e-17	I01	schistosoma_japonicum	family I1 unassigned peptidase inhibitors	Sjp_0050250
sme_chr5_302	813	0.85	MER0239136	692	1	0.97	0	M13	schistosoma_japonicum	family M13 unassigned peptidases	CAX82880
sme_chr8_317	183	0.73	MER0099442	134	0.99	0.96	2e-92	S26B	schistosoma_japonicum	signalase	AAW24651
sme_chr2_1807	298	0.98	MER0029065	294	1	0.96	0	C65	schistosoma_japonicum	otubain-1	AAP06318
sme_chr4_441	554	0.53	MER0325129	304	1	0.97	0	S08B	schistosoma_japonicum	subfamily S8B unassigned peptidases	CAX73112
sme_scaffold81_3	310	0.87	MER1139132	282	0.96	0.85	1e-179	M08	schistosoma_rodhaini	family M8 non-peptidase homologues	SROB_0000771901
sme_chr1_1020	508	0.83	MER1138381	429	1	0.83	0	C19	schistosoma_margrebowiei	family C19 unassigned peptidases	SMRZ_0002401901
sme_chr4_187	254	0.79	MER1139296	201	1	0.96	1e-146	T01A	schistosoma_rodhaini	subfamily T1A non-peptidase homologues	SROB_0001242601
sme_chr2_300	720	0.04	MER1131915	37	0.78	0.66	9e-05	I15	parascaris_equorum	family I15 unassigned peptidase inhibitors	PEQ_0000894301
sme_chr1_262	264	0.76	MER0167436	202	1	0.97	1e-145	T01A	schistosoma_japonicum	proteasome subunit beta5i	CAX70714
sme_chr2_378	592	0.35	MER1138291	208	1	0.92	1e-143	C83	schistosoma_margrebowiei	family C83 unassigned peptidases	SMRZ_0001861401
sme_chr5_151	313	0.94	MER1136964	295	1	0.95	0	M67A	schistosoma_curassoni	subfamily M67A unassigned peptidases	SCUD_0002173601
sme_chr4_950	627	0.35	MER0362970	220	1	0.99	1e-155	M41	schistosoma_japonicum	family M41 unassigned peptidases	CAX70433
sme_chr5_488	779	0.53	MER0437868	414	1	0.82	0	C26	schistosoma_mansoni	ctps g.p.	CCD77540
sme_chr3_447	456	0.52	MER1137663	237	1	0.95	1e-159	C01A	schistosoma_japonicum	subfamily C1A non-peptidase homologues	Sjp_0043440
sme_chr1_1141	232	0.84	MER0465328	197	0.99	0.97	1e-142	T01X	schistosoma_japonicum	family T1 unassigned peptidases	CAX73603
sme_chr2_674	1668	0.02	MER0567899	41	0.9	0.6	0.001	C65	cynoglossus_semilaevis	family C65 unassigned peptidases	XP_008311638
sme_chr2_1558	244	0.51	MER0205459	126	0.99	0.91	7e-84	I43	schistosoma_mansoni	family I43 unassigned peptidase inhibitors	XP_002582096
sme_chr7_82	263	0.97	MER0484421	257	1	0.86	1e-162	S01C	schistosoma_japonicum	subfamily S1C unassigned peptidases	ACR27083
sme_chr3_293	1718	0.04	MER1139719	67	0.99	0.52	1e-20	I08	schmidtea_mediterranea	family I8 unassigned peptidase inhibitors	mk4_003094_03
sme_chr2_2063	342	0.76	MER0000692	261	1	0.84	1e-164	C01A	schistosoma_japonicum	cathepsin B-like peptidase	CYSP_SCHJA
sme_chr4_964	319	0.82	MER0824611	283	0.92	0.67	1e-135	M08	schistosoma_haematobium	family M8 unassigned peptidases	A0A094ZY48
sme_chr1_1071	576	0.65	MER0253783	376	1	0.92	0	C19	schistosoma_mansoni	ubiquitin-specific endopeptidase 39 [misleading]	Smp_017890
sme_chr4_734	351	0.68	MER1137589	259	0.93	0.89	1e-155	M28X	schistosoma_japonicum	family M28 unassigned peptidases	Sjp_0060780
sme_chr2_12	736	0.15	MER0183731	110	0.99	0.99	3e-74	I93	schistosoma_japonicum	family I93 unassigned peptidase inhibitors	ACA96797
sme_chr3_621	1948	0.15	MER0253789	288	1	0.91	0	M38	schistosoma_mansoni	family M38 non-peptidase homologues	Smp_106150
sme_chr6_367	334	0.8	MER1120596	272	0.99	0.62	1e-125	I87	haemonchus_contortus	family I87 unassigned peptidase inhibitors	HCOI00329200_t1
sme_chr1_1474	563	0.42	MER1138323	234	0.99	0.78	1e-135	S09X	schistosoma_margrebowiei	family S9 non-peptidase homologues	SMRZ_0002045701
sme_chr1_735	438	0.65	MER0209319	285	1	0.96	0	S33	schistosoma_japonicum	family S33 unassigned peptidases	CAX69683
sme_chr2_2007	1526	0.01	MER1131915	37	0.59	0.56	1.4	I15	parascaris_equorum	family I15 unassigned peptidase inhibitors	PEQ_0000894301
sme_scaffold338_1	501	0.33	MER1137776	239	0.69	0.92	1e-107	S33	schistosoma_japonicum	family S33 non-peptidase homologues	Sjp_0084990
sme_chr2_751	983	0.24	MER0237319	235	1	0.78	1e-132	M01	schistosoma_japonicum	family M1 unassigned peptidases	CAX73402
sme_chr5_200	473	0.63	MER1136906	298	1	0.85	0	M48A	schistosoma_curassoni	subfamily M48A unassigned peptidases	SCUD_0001309201
sme_chr4_340	595	0.43	MER0914588	257	1	0.88	1e-162	C115	schistosoma_mansoni	family C115 homologues, unassigned	CCD79356
sme_chr2_878	589	0.06	MER0539869	46	0.72	0.58	5e-07	I01	ceratotherium_simum	family I1 unassigned peptidase inhibitors	XP_004425529
sme_chr1_512	322	0.85	MER0179871	274	1	0.89	0	M24A	schistosoma_japonicum	subfamily M24A unassigned peptidases	AAW27633
sme_chr3_1100	101	0.63	MER1151292	66	0.97	0.92	3e-36	S41A	ramazzottius_varieornatus	subfamily S41A unassigned peptidases	A0A1D1UGG3
sme_chr1_1741	292	0.87	MER1137561	255	1	0.9	1e-175	S33	schistosoma_japonicum	family S33 non-peptidase homologues	Sjp_0104720
sme_chr4_1023	778	0.44	MER0253764	342	1	0.94	0	S60	schistosoma_mansoni	family S60 non-peptidase homologues	CCD79920
sme_chr1_1589	288	0.64	MER0803729	185	0.99	0.81	1e-102	I87	clonorchis_sinensis	family I87 unassigned peptidase inhibitors	G7YQ31
sme_chr2_1293	1146	0.06	MER1113727	67	0.99	0.61	2e-21	I08	clonorchis_sinensis	family I8 unassigned peptidase inhibitors	csin101116
sme_chr1_1645	632	0.7	MER0179885	446	1	0.79	0	C54	schistosoma_japonicum	family C54 unassigned peptidases	CAX82473
sme_chr5_458	316	0.54	MER0106187	174	0.98	0.93	1e-119	C86	schistosoma_japonicum	family C86 unassigned peptidases	AAW24785
sme_chr8_6	996	0.18	MER0219064	181	0.99	0.67	2e-82	I43	schistosoma_mansoni	family I43 unassigned peptidase inhibitors	XP_002570565
sme_chr2_233	576	0.45	MER0013513	257	1	0.8	1e-154	C02A	schistosoma_japonicum	calpain	O96071
sme_chr3_838	624	0.38	MER1137737	240	1	0.97	1e-161	M01	schistosoma_japonicum	family M1 non-peptidase homologues	Sjp_0022850
sme_chr3_918	1578	0.22	MER1137473	290	1	0.75	1e-175	M12B	schistosoma_japonicum	subfamily M12B unassigned peptidases	Sjp_0011910
sme_chr1_1461	572	0.37	MER1138828	230	0.91	0.88	1e-136	M96	schistosoma_mattheei	family M96 non-peptidase homologues	SMTD_0000848201
sme_chr4_769	449	0.25	MER0278187	225	0.5	0.5	5e-29	M41	glossina_morsitans	family M41 non-peptidase homologues	TMP013082-PA
sme_chr6_38	502	0.91	MER0039159	459	1	0.93	0	S10	schistosoma_japonicum	serine carboxypeptidase A	AAW24518
sme_chr3_42	616	0.38	MER1137461	183	0.99	0.54	5e-79	M38	schistosoma_haematobium	family M38 non-peptidase homologues	A_02335
sme_chr1_831	452	0.46	MER0186397	207	1	0.86	1e-131	C78X	schistosoma_mansoni	family C78 unassigned peptidases	XP_002581041
sme_chr8_288	918	0.06	MER1145060	73	0.73	0.5	3e-12	I68	syphacia_muris	family I68 unassigned peptidase inhibitors	SMUV_0000150501
sme_chr5_793	184	0.61	MER0124031	113	0.99	0.84	5e-63	C56	schistosoma_japonicum	DJ-1 putative peptidase	AAW26651
sme_chr3_891	220	0.71	MER0031318	157	0.99	0.9	1e-101	C48	schistosoma_japonicum	family C48 unassigned peptidases	CAX69660
sme_chr4_607	755	0.73	MER1137720	504	1	0.83	0	M08	schistosoma_japonicum	family M8 unassigned peptidases	Sjp_0108000
sme_chr2_687	348	0.79	MER0253775	277	1	0.96	0	M67X	schistosoma_mansoni	family M67 non-peptidase homologues	Smp_158500
sme_chr2_441	1913	0.02	MER1136738	42	0.98	0.9	5e-19	I08	schistosoma_curassoni	family I8 unassigned peptidase inhibitors	SCUD_0000266301
sme_chr2_109	352	0.61	MER0000843	259	0.82	0.88	1e-142	C13	schistosoma_japonicum	legumain, trematode-type	HGLB_SCHJA
sme_chr6_562	213	0.13	MER0689923	38	0.71	0.6	0.004	I02	acanthisitta_chloris	family I2 unassigned peptidase inhibitors	XP_009072679
sme_chr5_337	113	0.98	MER1137501	148	0.75	0.66	2e-49	M13	schistosoma_japonicum	family M13 non-peptidase homologues	Sjp_0103880
sme_chr5_339	148	0.71	MER1137501	148	0.71	0.62	1e-44	M13	schistosoma_japonicum	family M13 non-peptidase homologues	Sjp_0103880
sme_chr1_1903	1665	0.06	MER0765199	103	0.99	0.97	6e-61	I15	schistosoma_haematobium	family I15 unassigned peptidase inhibitors	A0A094ZIA2
sme_chr3_970	681	0.97	MER0187718	664	1	0.84	0	M03A	schistosoma_mansoni	subfamily M3A unassigned peptidases	XP_002574401
sme_chr1_1606	1442	0.01	MER1131915	37	0.57	0.68	0.077	I15	parascaris_equorum	family I15 unassigned peptidase inhibitors	PEQ_0000894301
sme_chr8_180	901	0.29	MER1138813	262	1	0.88	1e-157	S09B	schistosoma_mattheei	subfamily S9B unassigned peptidases	SMTD_0000778701
sme_chr1_256	2150	0.1	MER0789713	206	1	0.71	2e-97	I63	schistosoma_haematobium	family I63 unassigned peptidase inhibitors	A0A094ZRN4
sme_chr2_2058	533	0.45	MER0000693	252	0.94	0.79	1e-137	C01A	schistosoma_japonicum	cathepsin B-like peptidase	AAW26625
sme_chr2_1764	741	0.03	MER1131915	37	0.57	0.77	0.002	I15	parascaris_equorum	family I15 unassigned peptidase inhibitors	PEQ_0000894301
sme_chr1_1783	314	0.77	MER1137731	258	0.94	0.88	1e-157	M03A	schistosoma_japonicum	subfamily M3A unassigned peptidases	Sjp_0131320
sme_chr7_247	1223	0.02	MER1131915	37	0.59	0.56	0.18	I15	parascaris_equorum	family I15 unassigned peptidase inhibitors	PEQ_0000894301
sme_chr2_730	496	0.71	MER1007423	360	0.99	0.84	0	S12	schistosoma_haematobium	family S12 unassigned peptidases	A0A094ZVY6
sme_chr4_176	487	0.84	MER1137844	431	0.96	0.76	0	S10	schistosoma_japonicum	family S10 non-peptidase homologues	Sjp_0024270
sme_chr6_299	864	0.17	MER0157926	143	0.99	0.59	2e-47	S09X	dipodomys_ordii	family S9 non-peptidase homologues	ENSDORP00000010931
sme_chr1_2051	520	0.38	MER0391728	201	1	0.98	1e-142	M16B	schistosoma_japonicum	mitochondrial processing peptidase non-peptidase alpha subunit	CAX70476
sme_chr5_41	1839	0.16	MER1137757	298	1	0.99	0	M67A	schistosoma_japonicum	subfamily M67A unassigned peptidases	Sjp_0052560
sme_chr2_1967	895	0.03	MER0157586	51	0.53	0.5	0.011	I63	dipodomys_ordii	family I63 unassigned peptidase inhibitors	ENSDORP00000015433
sme_chr2_230	758	0.34	MER0013513	257	1	0.91	1e-176	C02A	schistosoma_japonicum	calpain	O96071
sme_chr2_528	1447	0.09	MER0218351	132	0.99	0.99	1e-84	I43	schistosoma_japonicum	oprin	ABA40358
sme_chr5_769	514	0.38	MER0149901	204	1	0.53	1e-68	S09X	ciona_intestinalis	family S9 non-peptidase homologues	ENSCINP00000025835
sme_chr2_1867	468	0.27	MER1137618	129	0.99	0.75	2e-61	I32	schistosoma_japonicum	family I32 unassigned peptidase inhibitors	Sjp_0011600
sme_chr7_278	1094	0.24	MER1138311	262	1	0.83	1e-152	M24X	schistosoma_margrebowiei	family M24 non-peptidase homologues	SMRZ_0001988201
sme_chr6_578	395	0.84	MER0167585	328	0.97	0.88	0	I04	schistosoma_japonicum	PwSERPIN	AAW25282
sme_chr7_140	1235	0.28	MER0191780	339	1	0.85	0	S08A	schistosoma_mansoni	subfamily S8A unassigned peptidases	XP_002577240
sme_chr2_46	340	0.64	MER0017930	218	0.99	0.93	1e-150	C01A	schistosoma_japonicum	Ta.61026 peptidase	Q86FI9
sme_chr1_1542	489	0.06	MER0205131	42	0.74	0.5	0.21	I43	homo_sapiens	family I43 unassigned peptidase inhibitors	AAM92087
sme_chr2_1064	224	0.85	MER0461682	191	0.99	0.97	1e-134	T01A	schistosoma_japonicum	proteasome subunit beta 1	CAX75778
sme_chr3_445	458	0.52	MER0012060	237	1	0.85	1e-150	C01A	schistosoma_japonicum	dipeptidyl-peptidase I	O18533
sme_chr5_673	1029	0.22	MER1139189	235	0.98	0.84	1e-130	S09C	schistosoma_rodhaini	subfamily S9C non-peptidase homologues	SROB_0001585201
sme_chr1_7	567	0.06	MER0553183	34	0.97	0.64	2e-07	I08	leptonychotes_weddellii	family I8 unassigned peptidase inhibitors	XP_006747801
sme_chr5_295	956	0.02	MER1131915	37	0.59	0.56	2.2	I15	parascaris_equorum	family I15 unassigned peptidase inhibitors	PEQ_0000894301
sme_chr2_550	370	0.46	MER0156515	162	0.99	0.51	6e-52	S09X	dipodomys_ordii	family S9 unassigned peptidases	ENSDORP00000014424
sme_chr5_60	751	0.17	MER1138640	125	0.99	0.92	1e-75	C85B	schistosoma_mattheei	subfamily C85B unassigned peptidases	SMTD_0000034001
sme_chr5_633	463	0.7	MER1137636	323	1	0.98	0	M24A	schistosoma_japonicum	subfamily M24A unassigned peptidases	Sjp_0009900
sme_chr6_442	294	0.64	MER0801270	197	0.95	0.87	1e-114	I87	schistosoma_haematobium	family I87 unassigned peptidase inhibitors	A0A094ZHD4
sme_chr1_431	970	0.19	MER1138286	190	0.99	1	1e-135	M12A	schistosoma_margrebowiei	subfamily M12A unassigned peptidases	SMRZ_0001845301
sme_chr5_754	248	0.83	MER0000504	207	1	0.96	1e-149	T01A	schistosoma_mansoni	subfamily T1A non-peptidase homologues	Smp_032580_2
sme_chr5_180	392	0.29	MER0699541	116	0.99	0.98	3e-78	A28A	schistosoma_haematobium	subfamily A28A unassigned peptidases	A0A094ZYZ8
sme_chr1_633	428	0.97	MER0854202	417	1	0.85	0	M20A	schistosoma_mansoni	subfamily M20A unassigned peptidases	C4Q2I8
sme_chr2_414	892	0.26	MER0253832	234	1	0.82	1e-143	M01	schistosoma_mansoni	family M1 unassigned peptidases	Smp_091470
sme_chr2_2030	663	0.45	MER1137630	301	1	0.95	0	S08B	schistosoma_japonicum	subfamily S8B non-peptidase homologues	Sjp_0062970
sme_chr1_824	735	0.36	MER1138322	266	0.99	0.91	1e-176	M41	schistosoma_margrebowiei	family M41 unassigned peptidases	SMRZ_0002045401
sme_chr2_385	374	0.65	MER1138477	244	1	0.88	1e-155	I87	schistosoma_margrebowiei	family I87 unassigned peptidase inhibitors	SMRZ_0000986201
sme_chr3_465	1134	0.16	MER1137690	191	0.94	0.93	1e-113	M14B	schistosoma_japonicum	subfamily M14B non-peptidase homologues	Sjp_0004350
sme_chr3_803	186	0.68	MER0247013	127	0.99	0.91	5e-85	S26A	schistosoma_japonicum	subfamily S26A unassigned peptidases	CAX74549
sme_chr5_748	136	0.42	MER1137536	58	0.98	0.94	3e-35	I02	schistosoma_japonicum	family I2 unassigned peptidase inhibitors	Sjp_0020270
sme_chr4_1001	679	0.66	MER1138583	455	0.99	0.7	0	T03	schistosoma_margrebowiei	family T3 non-peptidase homologues	SMRZ_0001456601
sme_chr2_1991	1059	0.25	MER0253792	263	1	0.58	1e-100	I39	schistosoma_mansoni	family I39 unassigned peptidase inhibitors	Smp_089670
sme_chr7_47	265	0.78	MER1137096	207	1	0.96	1e-151	T01A	schistosoma_japonicum	subfamily T1A unassigned peptidases	Sjp_0068310
sme_chr2_1185	200	0.94	MER1137483	189	0.99	0.85	1e-119	C15	schistosoma_japonicum	family C15 unassigned peptidases	Sjp_0059190
sme_chr1_1231	1213	0.1	MER0904124	118	0.99	0.87	2e-60	M61	schistosoma_mansoni	family M61 non-peptidase homologues	G4VNF3
sme_chr1_1601	1861	0.04	MER0253808	84	0.99	0.9	8e-47	I63	schistosoma_mansoni	family I63 unassigned peptidase inhibitors	Smp_155050
sme_chr6_133	2125	0.3	MER0971645	621	1	0.74	0	S08A	schistosoma_haematobium	subfamily S8A non-peptidase homologues	A0A094ZE95
sme_chr1_171	1305	0.18	MER0156766	219	1	0.54	4e-75	S09X	dipodomys_ordii	family S9 non-peptidase homologues	ENSDORP00000002976
sme_chr4_700	919	0.17	MER1137570	193	0.81	0.98	1e-111	M12B	schistosoma_japonicum	subfamily M12B unassigned peptidases	Sjp_0042280
sme_chr2_1279	340	0.61	MER1136833	216	0.96	0.81	1e-117	C12	schistosoma_curassoni	family C12 unassigned peptidases	SCUD_0001835901
sme_chr1_83	645	0.12	MER0779334	78	0.99	0.56	7e-25	I43	echinococcus_granulosus	family I43 unassigned peptidase inhibitors	W6ULJ1
sme_chr1_624	900	0.12	MER1137673	113	0.99	0.97	4e-74	I93	schistosoma_japonicum	family I93 unassigned peptidase inhibitors	Sjp_0130830
sme_chr1_148	4729	0.02	MER0779351	91	0.99	0.91	2e-52	I43	schistosoma_haematobium	family I43 unassigned peptidase inhibitors	A0A095A0Y5
sme_chr5_568	917	0.67	MER0293995	612	1	0.93	0	C19	schistosoma_japonicum	family C19 unassigned peptidases	CAX74618
sme_chr4_319	464	0.11	MER1137693	53	0.98	0.98	8e-31	I02	schistosoma_japonicum	family I2 unassigned peptidase inhibitors	Sjp_0090430
sme_chr2_232	367	0.62	MER0098911	266	0.86	0.85	1e-145	S01A	schistosoma_japonicum	subfamily S1A unassigned peptidases	AAW25748
sme_chr1_1303	372	0.59	MER0118243	222	1	0.88	1e-147	C01A	schistosoma_japonicum	SmCL3 peptidase	AAW27185
sme_chr2_1865	833	0.27	MER0156738	227	0.98	0.56	5e-88	S09X	dipodomys_ordii	family S9 non-peptidase homologues	ENSDORP00000002682
sme_chr3_860	341	0.68	MER0211272	234	1	0.77	1e-133	S09X	schistosoma_mansoni	family S9 non-peptidase homologues	XP_002578670
sme_chr2_328	904	0.42	MER1138029	375	1	0.88	0	C19	schistosoma_mansoni	family C19 unassigned peptidases	Smp_152000_1
sme_chr1_931	2165	0.16	MER1137429	354	1	0.92	0	C44	schistosoma_haematobium	family C44 non-peptidase homologues	A_03291
sme_chr6_211	1123	0.1	MER1149104	115	0.99	0.93	4e-71	I93	trichobilharzia_regenti	family I93 unassigned peptidase inhibitors	TRE_0000608501
sme_chr2_231	216	0.98	MER0098911	266	0.8	0.84	1e-135	S01A	schistosoma_japonicum	subfamily S1A unassigned peptidases	AAW25748
sme_chr2_1679	287	0.51	MER1137984	146	0.99	0.76	2e-76	M79	schistosoma_mansoni	family M79 unassigned peptidases	Smp_017650_1
sme_chr3_1052	1482	0.33	MER1137543	460	1	0.89	0	M18	schistosoma_japonicum	family M18 unassigned peptidases	Sjp_0060580
sme_chr6_534	561	0.14	MER0156582	80	0.99	0.71	8e-37	S09X	dipodomys_ordii	family S9 non-peptidase homologues	ENSDORP00000000111
sme_chr3_2	878	0.86	MER0188416	707	1	0.77	0	M13	schistosoma_mansoni	family M13 non-peptidase homologues	XP_002571545
sme_chr3_488	347	0.6	MER1137449	209	0.99	0.94	1e-146	S33	schistosoma_haematobium	family S33 non-peptidase homologues	A_00832
sme_chr7_363	1946	0.11	MER1150679	217	1	0.54	1e-62	M23B	ramazzottius_varieornatus	subfamily M23B unassigned peptidases	A0A1D1W4M8
sme_chr2_9	330	0.65	MER0002359	215	1	0.8	1e-129	C01A	schistosoma_japonicum	SmCL2 peptidase	AAW25326
sme_chr1_926	720	0.39	MER0113308	293	1	0.92	0	S09A	schistosoma_japonicum	subfamily S9A unassigned peptidases	Sjp_0080730
sme_chr2_37	709	0.59	MER0043843	417	1	0.93	0	S09X	schistosoma_bovis	family S9 unassigned peptidases	AAQ14323
sme_chr3_580	586	0.67	MER1137588	394	1	0.92	0	M38	schistosoma_japonicum	family M38 non-peptidase homologues	Sjp_0056150
sme_chr5_204	1233	0.13	MER1137637	158	0.99	0.98	1e-103	S09X	schistosoma_japonicum	family S9 non-peptidase homologues	Sjp_0019620
sme_chr1_853	249	0.61	MER0285953	154	0.99	0.62	1e-68	S54	echinococcus_multilocularis	family S54 non-peptidase homologues	EmW_000612200
sme_scaffold350_1	109	0.7	MER0218501	122	0.62	0.85	2e-44	I43	schistosoma_mansoni	family I43 unassigned peptidase inhibitors	XP_002573670
sme_chr6_532	549	0.69	MER0712581	383	1	0.79	0	C19	schistosoma_haematobium	family C19 unassigned peptidases	A0A095ATI2
sme_chr2_439	577	0.56	MER0219975	326	1	0.76	1e-169	A22B	schistosoma_japonicum	subfamily A22B unassigned peptidases	CAX73868
sme_chr2_1896	718	0.36	MER0099280	261	1	0.93	0	C02A	schistosoma_japonicum	subfamily C2A unassigned peptidases	CAX73750
sme_chr3_291	281	0.12	MER0261440	65	0.49	0.51	0.009	S01A	tursiops_truncatus	subfamily S1A unassigned peptidases	GENSCAN00000036444
sme_chr2_1421	433	0.27	MER0278187	225	0.54	0.54	2e-32	M41	glossina_morsitans	family M41 non-peptidase homologues	TMP013082-PA
sme_chr4_55	905	0.46	MER0253777	426	0.98	0.82	0	S54	schistosoma_mansoni	family S54 non-peptidase homologues	Smp_008620
sme_chr2_1869	681	0.45	MER0348278	307	1	0.85	0	C02A	schistosoma_mansoni	subfamily C2A non-peptidase homologues	XP_002578116
sme_chr2_1478	397	0.56	MER1137858	225	1	0.69	2e-98	S54	schistosoma_mansoni	family S54 non-peptidase homologues	Smp_020090_1
sme_chr1_1209	1326	0.04	MER1137914	55	0.98	0.9	3e-31	I63	schistosoma_mansoni	family I63 unassigned peptidase inhibitors	Smp_098610_1
sme_chr1_1625	325	0.57	MER1137770	186	0.99	0.95	1e-126	S54	schistosoma_japonicum	family S54 non-peptidase homologues	Sjp_0096100
sme_chr4_289	406	0.85	MER1137615	327	1	0.82	0	S33	schistosoma_japonicum	family S33 non-peptidase homologues	Sjp_0062170
sme_chr6_467	559	0.09	MER1137716	49	0.98	0.97	2e-25	I01	schistosoma_japonicum	family I1 unassigned peptidase inhibitors	Sjp_0104360
sme_chr5_864	454	0.47	MER0002260	216	1	0.95	1e-154	C01A	schistosoma_japonicum	SmCL1 peptidase	AAW25775
sme_chr1_1242	2566	0.11	MER0710330	410	0.7	0.79	1e-155	C19	schistosoma_haematobium	family C19 unassigned peptidases	A0A094ZQW5
sme_chr7_331	649	0.31	MER1138577	202	1	0.96	1e-143	M12B	schistosoma_margrebowiei	subfamily M12B unassigned peptidases	SMRZ_0001442101
sme_chr5_239	292	0.47	MER0746528	137	0.99	0.86	6e-84	C97	schistosoma_haematobium	desumoylating isopeptidase 2	A0A094ZHF7
sme_chr3_695	1155	0.25	MER0253793	288	1	0.81	1e-167	M12B	schistosoma_mansoni	subfamily M12B unassigned peptidases	CCD78355
sme_chr8_95	568	0.28	MER1137847	162	0.99	0.96	1e-114	C48	schistosoma_japonicum	family C48 unassigned peptidases	Sjp_0033730
sme_chr5_491	232	0.08	MER0364732	40	0.47	0.55	1.1	C65	astyanax_mexicanus	family C65 unassigned peptidases	XP_007254951
sme_chr1_1063	163	0.4	MER1137848	85	0.76	0.96	3e-41	S33	schistosoma_japonicum	family S33 non-peptidase homologues	Sjp_0085000
sme_chr1_999	707	0.38	MER0460421	271	1	0.93	0	C48	schistosoma_japonicum	family C48 unassigned peptidases	CAX72652
sme_chr7_163	1072	0.16	MER1139060	166	0.99	0.68	9e-77	M16A	schistosoma_rodhaini	subfamily M16A non-peptidase homologues	SROB_0000396901
sme_chr3_701	582	0.72	MER1139279	407	1	0.76	0	M38	schistosoma_rodhaini	family M38 non-peptidase homologues	SROB_0001085101
sme_chr7_388	290	0.13	MER0689299	51	0.78	0.51	6e-05	I01	acromyrmex_echinatior	family I1 unassigned peptidase inhibitors	XP_011056964
sme_chr5_641	368	0.95	MER1139247	328	1	0.77	0	T02	schistosoma_rodhaini	family T2 unassigned peptidases	SROB_0001884401
sme_chr2_900	811	0.35	MER0241627	275	1	0.89	1e-176	C02A	schistosoma_mansoni	calpain-14	XP_002574256
sme_chr2_2060	342	0.76	MER0000692	261	1	0.88	1e-175	C01A	schistosoma_japonicum	cathepsin B-like peptidase	CYSP_SCHJA
sme_chr4_11	383	0.89	MER1137613	341	1	0.97	0	M24X	schistosoma_japonicum	family M24 non-peptidase homologues	Sjp_0128810
sme_chr8_158	766	0.39	MER1137621	365	0.79	0.85	0	S09X	schistosoma_japonicum	family S9 non-peptidase homologues	Sjp_0015690
sme_chr2_1011	446	0.84	MER1137591	375	1	0.95	0	M38	schistosoma_japonicum	family M38 non-peptidase homologues	Sjp_0064410
sme_chr1_1964	1495	0.02	MER1131915	37	0.68	0.5	0.41	I15	parascaris_equorum	family I15 unassigned peptidase inhibitors	PEQ_0000894301
sme_chr1_339	275	0.77	MER0268172	189	0.99	0.57	2e-84	S09X	ailuropoda_melanoleuca	family S9 non-peptidase homologues	GENSCAN00000046265
sme_chr1_1385	556	0.85	MER0190941	490	0.96	0.86	0	M50A	schistosoma_mansoni	site 2 peptidase	XP_002576720
sme_chr2_987	686	0.09	MER0156549	73	0.81	0.75	4e-27	S09X	dipodomys_ordii	family S9 unassigned peptidases	ENSDORP00000015297
sme_chr2_1547	786	0.23	MER1137299	187	0.99	0.8	4e-92	I71	schistosoma_haematobium	family I71 unassigned peptidase inhibitors	A_01500
sme_chr6_238	324	0.65	MER0216431	226	0.94	0.93	1e-146	S01A	schistosoma_japonicum	subfamily S1A unassigned peptidases	CAX73292
sme_chr3_539	484	0.48	MER1137840	235	1	0.96	1e-170	S01A	schistosoma_japonicum	subfamily S1A unassigned peptidases	Sjp_0012180
sme_chr1_791	1008	0.49	MER0188964	473	1	0.74	0	M16C	schistosoma_mansoni	subfamily M16C unassigned peptidases	XP_002575766
sme_chr2_924	491	0.75	MER0729316	373	1	0.74	0	C54	schistosoma_haematobium	family C54 non-peptidase homologues	A0A094ZVL3
sme_chr7_277	406	0.75	MER0035519	304	1	0.99	0	M14A	schistosoma_japonicum	subfamily M14A unassigned peptidases	Q86FI7
sme_chr5_214	262	0.31	MER0900796	84	0.96	0.52	3e-22	M61	triatoma_infestans	family M61 non-peptidase homologues	A0A023F7J4
sme_chr3_177	293	0.39	MER1137730	114	0.99	0.93	2e-74	C85A	schistosoma_japonicum	subfamily C85A unassigned peptidases	Sjp_0032520
sme_chr2_1441	535	0.32	MER0157482	174	0.99	0.55	4e-64	S09X	dipodomys_ordii	family S9 non-peptidase homologues	ENSDORP00000013670
sme_chr3_593	1586	0.15	MER1137505	268	0.84	0.6	4e-85	M14B	schistosoma_japonicum	subfamily M14B non-peptidase homologues	Sjp_0094120
sme_scaffold18_4	274	0.73	MER0798902	202	1	0.9	1e-129	I87	schistosoma_japonicum	family I87 unassigned peptidase inhibitors	C1L5H7
sme_chr6_332	370	1	MER0031166	370	1	0.92	0	A22B	schistosoma_japonicum	impas 1 peptidase	Q86FB6
sme_chr3_113	457	0.48	MER0253833	222	1	0.9	1e-145	S09X	schistosoma_mansoni	family S9 unassigned peptidases	Smp_027000
sme_chr5_181	652	0.04	MER1138380	35	0.69	0.88	3e-06	I20	schistosoma_margrebowiei	family I20 unassigned peptidase inhibitors	SMRZ_0002379301
sme_chr5_703	247	0.77	MER0253742	193	0.98	0.94	1e-135	T01A	schistosoma_mansoni	proteasome subunit alpha 6	Smp_130110
sme_chr8_139	1525	0.02	MER1131915	37	0.62	0.66	0.0002	I15	parascaris_equorum	family I15 unassigned peptidase inhibitors	PEQ_0000894301
sme_chr1_872	2378	0.03	MER0143333	62	0.97	0.52	1e-15	I63	ciona_savignyi	family I63 unassigned peptidase inhibitors	ENSCSAVP00000002277
sme_chr3_448	110	0.35	MER1117195	60	0.65	0.97	3e-21	I43	echinostoma_caproni	family I43 unassigned peptidase inhibitors	ECPE_0000106001
sme_chr3_171	546	0.71	MER0179780	390	1	0.95	0	S28	schistosoma_japonicum	family S28 non-peptidase homologues	Sjp_0085250
sme_chr6_116	422	0.67	MER1138023	283	1	0.72	1e-166	S33	schistosoma_mansoni	family S33 unassigned peptidases	Smp_011000_1
sme_chr3_685	362	0.42	MER0331102	154	0.99	0.97	1e-109	M67C	schistosoma_japonicum	subfamily M67C unassigned peptidases	CAX73442
sme_chr7_304	376	0.6	MER0366310	225	1	0.98	1e-165	S01A	schistosoma_japonicum	coagulation factor B	CAX73825
sme_chr2_150	487	0.55	MER0253820	270	1	0.94	0	S09X	schistosoma_mansoni	family S9 unassigned peptidases	Smp_038830
sme_chr3_933	1002	0.48	MER0430017	485	1	0.9	0	C19	schistosoma_japonicum	family C19 unassigned peptidases	CAX72931
sme_chr4_121	724	0.3	MER0482819	219	1	0.87	1e-134	M24B	schistosoma_mansoni	aminopeptidase P1	XP_002576313
sme_chr5_236	762	0.3	MER1138159	229	1	0.85	1e-138	M12B	schistosoma_mansoni	subfamily M12B unassigned peptidases	Smp_175340_1
sme_chr3_178	837	0.39	MER0430372	459	0.71	0.76	1e-171	C19	schistosoma_mansoni	family C19 unassigned peptidases	CCD78548
sme_chr3_889	362	0.6	MER1137958	212	1	0.78	1e-121	S33	schistosoma_mansoni	family S33 non-peptidase homologues	Smp_194720_1
sme_chr3_887	1105	0.09	MER1138018	155	0.67	0.77	1e-44	C48	schistosoma_mansoni	family C48 non-peptidase homologues	Smp_121810_1
sme_chr6_551	808	0.76	MER0430374	601	1	0.6	0	C19	schistosoma_mansoni	family C19 unassigned peptidases	XP_002578592
sme_chr2_65	336	0.84	MER1137639	248	0.99	0.69	1e-135	M28A	schistosoma_japonicum	subfamily M28A non-peptidase homologues	Sjp_0051220
sme_chr5_570	2340	0.03	MER0777080	71	0.99	0.87	6e-37	I43	schistosoma_mansoni	family I43 unassigned peptidase inhibitors	G4VC60
sme_chr2_1540	595	0.32	MER1137500	204	0.95	0.88	1e-119	S14	schistosoma_japonicum	family S14 non-peptidase homologues	Sjp_0046620
sme_chr1_1532	1425	0.18	MER1139337	251	1	0.8	1e-137	C50	schistosoma_rodhaini	family C50 unassigned peptidases	SROB_0001471101
sme_chr1_1266	5554	0.01	MER1137524	54	0.98	0.98	2e-29	I08	schistosoma_japonicum	family I8 unassigned peptidase inhibitors	Sjp_0073900
sme_chr2_919	392	0.12	MER0566336	54	0.85	0.58	2e-09	I08	diaphorina_citri	family I8 unassigned peptidase inhibitors	XP_008477520
sme_chr5_408	624	0.11	MER0218961	67	0.99	0.82	1e-33	I43	schistosoma_mansoni	family I43 unassigned peptidase inhibitors	XP_002571875
sme_chr3_615	468	0.54	MER1253017	240	1	0.73	1e-123	C121	schistosoma_mansoni		XP_018651003
sme_chr2_808	350	0.72	MER1137417	252	1	0.84	1e-161	S09C	schistosoma_haematobium	subfamily S9C unassigned peptidases	A_04650
sme_chr6_400	173	0.71	MER0122755	123	0.99	0.86	3e-75	I32	schistosoma_japonicum	survivin	AAW27178
sme_scaffold457_1	433	0.88	MER0754421	381	1	0.85	0	M16B	opisthorchis_viverrini	subfamily M16B unassigned peptidases	A0A074ZZL9
sme_chr1_285	296	0.79	MER1138792	234	1	0.85	1e-156	C14A	schistosoma_mattheei	subfamily C14A unassigned peptidases	SMTD_0000579901
sme_chr1_23	533	0.55	MER0126803	295	1	0.96	0	M24B	schistosoma_japonicum	Xaa-Pro dipeptidase	AAW25470
sme_chr1_45	1195	0.09	MER0195833	105	0.99	0.52	2e-30	N11		family N11 unassigned peptide lyases	YP_003970177
sme_chr3_234	281	0.26	MER0624590	74	0.99	0.63	3e-28	I83	aplysia_californica	family I83 unassigned inhibitors	XP_005105084
sme_chr2_10	330	0.65	MER0002359	215	1	0.8	1e-130	C01A	schistosoma_japonicum	SmCL2 peptidase	AAW25326
sme_chr2_1912	3235	0.01	MER1149337	39	0.97	0.87	9e-20	I63	trichobilharzia_regenti	family I63 unassigned peptidase inhibitors	TRE_0001551801
sme_chr1_1151	392	0.27	MER0167048	109	0.99	0.8	1e-54	I32	schistosoma_japonicum	family I32 unassigned peptidase inhibitors	AAV97787
sme_chr4_301	1561	0.07	MER0551899	114	0.99	0.97	2e-76	C110	schistosoma_mansoni	family C110 non-peptidase homologues	CCD79079
sme_chr3_692	615	0.28	MER1138354	172	0.99	0.98	1e-121	M10A	schistosoma_margrebowiei	subfamily M10A unassigned peptidases	SMRZ_0002215601
sme_chr3_389	2195	0.07	MER1137783	160	0.99	0.98	1e-108	S59	schistosoma_japonicum	family S59 unassigned peptidases	Sjp_0085990
sme_chr2_24	291	0.72	MER0183984	211	1	0.88	1e-141	C01A	schistosoma_japonicum	subfamily C1A non-peptidase homologues	CAX69618
sme_chr2_1606	341	0.74	MER0179293	255	1	0.93	0	C01A	schistosoma_japonicum	subfamily C1A non-peptidase homologues	CAX69461
sme_chr5_964	779	0.33	MER0099210	259	1	0.96	0	C02A	schistosoma_japonicum	subfamily C2A unassigned peptidases	CAX73441
sme_chr3_72	330	0.77	MER1137827	254	1	0.94	0	C14A	schistosoma_japonicum	subfamily C14A unassigned peptidases	Sjp_0039420
sme_chr1_1062	263	0.56	MER1137776	239	0.6	0.55	5e-43	S33	schistosoma_japonicum	family S33 non-peptidase homologues	Sjp_0084990
sme_chr7_121	113	0.95	MER0276320	96	0.99	0.83	6e-59	I25A	schistosoma_japonicum	subfamily I25A unassigned peptidase inhibitors	CAX73577
sme_chr3_577	481	0.49	MER0122866	238	1	0.92	1e-163	M24B	schistosoma_japonicum	aminopeptidase P3	AAW27652
sme_chr5_527	1832	0.01	MER1131915	37	0.62	0.54	0.31	I15	parascaris_equorum	family I15 unassigned peptidase inhibitors	PEQ_0000894301
sme_chr2_752	305	0.95	MER0951617	315	1	0.76	1e-176	S01A	schistosoma_haematobium	subfamily S1A unassigned peptidases	A0A094ZS77
sme_chr2_565	1343	0.23	MER0430366	307	1	0.84	1e-176	C19	schistosoma_mansoni	family C19 unassigned peptidases	CCD76096
sme_chr1_2096	1028	0.05	MER0618338	59	0.8	0.58	3e-12	I15	strongylocentrotus_purpuratus	family I15 unassigned peptidase inhibitors	XP_001187524
sme_chr1_1494	547	0.35	MER0808862	192	0.99	0.89	1e-116	I87	schistosoma_haematobium	family I87 unassigned peptidase inhibitors	A0A095C0N1
sme_chr3_532	1655	0.23	MER1138132	380	0.99	0.83	0	M14B	schistosoma_mansoni	carboxypeptidase M	Smp_159890_1
sme_scaffold108_4	170	0.32	MER1137601	56	0.98	0.71	3e-23	I25B	schistosoma_japonicum	subfamily I25B unassigned peptidase inhibitors	Sjp_0094540
sme_chr1_338	380	0.46	MER0148842	174	0.99	0.55	1e-68	S09X	ciona_intestinalis	family S9 non-peptidase homologues	ENSCINP00000011659
sme_chr2_1437	1219	0.15	MER0814661	196	0.94	0.92	1e-107	M01	schistosoma_haematobium	family M1 non-peptidase homologues	A0A095B4N5
sme_chr8_93	1003	0.19	MER0156555	192	0.99	0.59	2e-73	S09X	dipodomys_ordii	family S9 non-peptidase homologues	ENSDORP00000015525
sme_chr4_270	800	0.29	MER1137705	233	1	0.96	1e-155	S09C	schistosoma_japonicum	subfamily S9C unassigned peptidases	Sjp_0065680
sme_chr2_1959	386	0.97	MER0253744	377	1	0.7	0	I04	schistosoma_mansoni	family I4 unassigned peptidase inhibitors	Smp_003300
sme_chr2_1813	768	0.33	MER0696495	257	0.98	0.82	1e-144	C14A	schistosoma_haematobium	subfamily C14A unassigned peptidases	A0A095CF93
sme_chr2_1946	558	0.32	MER0803696	191	0.94	0.8	5e-94	I87	schistosoma_haematobium	family I87 unassigned peptidase inhibitors	A0A094ZYM7
sme_chr3_545	238	0.63	MER0744291	151	0.99	0.81	3e-89	C85A	schistosoma_mansoni	subfamily C85A unassigned peptidases	G4VFN4
sme_chr3_89	725	0.33	MER0301977	243	1	0.96	1e-171	M49	schistosoma_japonicum	dipeptidyl-peptidase III	CAX74048
sme_chr4_808	1306	0.03	MER0364732	40	0.88	0.52	1.1	C65	astyanax_mexicanus	family C65 unassigned peptidases	XP_007254951
sme_chr4_417	567	0.21	MER1137815	119	0.99	0.98	2e-82	I93	schistosoma_japonicum	family I93 unassigned peptidase inhibitors	Sjp_0106810
sme_chr1_1745	481	0.91	MER0119870	441	1	0.91	0	S28	schistosoma_japonicum	dipeptidyl-peptidase II	CAX71062
sme_chr5_914	746	0.23	MER0188189	174	0.99	0.88	1e-108	M12A	schistosoma_mansoni	subfamily M12A unassigned peptidases	XP_002576064
sme_chr6_566	1034	0.02	MER1131915	37	0.57	0.59	0.01	I15	parascaris_equorum	family I15 unassigned peptidase inhibitors	PEQ_0000894301
sme_chr6_190	574	0.8	MER0430359	475	1	0.63	0	C19	schistosoma_mansoni	family C19 unassigned peptidases	CCD60148
sme_chr4_410	80	0.4	MER1138710	33	0.97	0.84	1e-15	I31	schistosoma_mattheei	family I31 unassigned peptidase inhibitors	SMTD_0000418401
sme_chr6_418	950	0.05	MER1139102	52	0.98	0.88	8e-25	I02	schistosoma_rodhaini	family I2 unassigned peptidase inhibitors	SROB_0000584401
sme_chr1_341	805	0.16	MER0218502	128	0.99	0.94	4e-81	I43	schistosoma_mansoni	family I43 unassigned peptidase inhibitors	XP_002573670
sme_scaffold159_1	135	0.91	MER1137349	124	0.99	0.82	1e-75	A01A	schistosoma_japonicum	subfamily A1A non-peptidase homologues	Sjp_0073700
sme_chr4_720	1037	0.05	MER1137585	54	0.98	0.81	3e-24	I02	schistosoma_japonicum	family I2 unassigned peptidase inhibitors	Sjp_0042140
sme_chr1_819	945	0.05	MER1148731	62	0.71	0.93	6e-25	M79	trichobilharzia_regenti	family M79 unassigned peptidases	TRE_0001023701
sme_chr2_29	724	0.41	MER1137968	284	1	0.75	1e-158	S09X	schistosoma_mansoni	family S9 non-peptidase homologues	Smp_136690_1
sme_chr5_803	665	0.31	MER1137834	179	0.99	0.81	1e-113	M28X	schistosoma_japonicum	family M28 non-peptidase homologues	Sjp_0008170
sme_chr1_1611	281	0.72	MER0123468	202	1	0.86	1e-124	T01A	schistosoma_japonicum	proteasome subunit beta2	AAW25607
sme_chr7_215	2540	0.03	MER0777213	72	0.99	0.87	3e-40	I43	schistosoma_mansoni	family I43 unassigned peptidase inhibitors	G4LZT5
sme_chr2_940	427	0.86	MER1137596	367	1	0.92	0	S12	schistosoma_japonicum	family S12 non-peptidase homologues	Sjp_0027430
sme_chr1_1054	273	0.7	MER1149319	196	0.97	0.83	1e-120	M67X	trichobilharzia_regenti	family M67 non-peptidase homologues	TRE_0000482301
sme_chr5_469	696	0.13	MER0156132	106	0.87	0.63	2e-38	S09X	dipodomys_ordii	family S9 non-peptidase homologues	ENSDORP00000005211
sme_chr6_435	502	0.46	MER0179867	231	1	0.91	1e-153	M16B	schistosoma_japonicum	subfamily M16B non-peptidase homologues	AAW27566
sme_chr1_564	1665	0.07	MER0626497	113	0.99	0.9	1e-69	C110	schistosoma_mansoni	family C110 non-peptidase homologues	CCD81469
sme_chr3_300	424	0.76	MER0001959	328	1	0.91	0	A01A	schistosoma_japonicum	cathepsin D	CAX72343
sme_chr6_264	813	0.29	MER1137953	240	1	0.8	1e-135	S09X	schistosoma_mansoni	family S9 non-peptidase homologues	Smp_141510_1
sme_chr3_960	328	0.65	MER0098912	213	1	0.92	1e-146	S01A	schistosoma_japonicum	subfamily S1A unassigned peptidases	AAW27404
sme_chr6_110	915	0.34	MER1138352	316	1	0.92	0	C19	schistosoma_margrebowiei	family C19 unassigned peptidases	SMRZ_0002212401
sme_chr7_40	235	0.83	MER0465956	196	0.99	0.99	1e-145	T01A	schistosoma_japonicum	proteasome subunit alpha 2	AAW25457
sme_chr3_489	1076	0.02	MER1131915	37	0.59	0.78	0.002	I15	parascaris_equorum	family I15 unassigned peptidase inhibitors	PEQ_0000894301
sme_chr2_789	205	0.84	MER1138988	174	0.99	0.94	1e-125	T01A	schistosoma_rodhaini	subfamily T1A non-peptidase homologues	SROB_0002245801
sme_chr5_644	318	0.69	MER0118159	222	1	0.97	1e-161	C13	schistosoma_japonicum	glycosylphosphatidylinositol:protein transamidase	CAX82646
sme_chr4_177	704	0.34	MER1149290	227	1	0.52	8e-80	C46	trichobilharzia_regenti	family C46 unassigned peptidases	TRE_0000325301
sme_chr2_1781	444	0.32	MER0746167	141	0.99	0.87	3e-89	C97	schistosoma_haematobium	family C97 unassigned peptidases	A0A094ZY81
sme_chr2_750	1049	0.19	MER1137807	201	0.99	0.99	1e-141	M01	schistosoma_japonicum	family M1 unassigned peptidases	Sjp_0025860
sme_chr1_124	1621	0.93	MER0285952	1502	1	0.54	0	I39	echinococcus_multilocularis	family I39 unassigned peptidase inhibitors	EmW_000610100
sme_chr4_672	494	0.88	MER0119160	434	1	0.89	0	A22A	schistosoma_japonicum	subfamily A22A unassigned peptidases	CAX74629
sme_chr1_709	500	0.78	MER0233622	391	1	0.93	0	M14B	schistosoma_japonicum	EGL-21 peptidase	CAX82614
sme_chr1_1994	4069	0.09	MER1138219	355	0.95	0.76	0	C19	schistosoma_mansoni	family C19 non-peptidase homologues	Smp_131570_1
sme_chr5_632	816	0.24	MER1137583	198	0.97	0.94	1e-127	M16A	schistosoma_japonicum	subfamily M16A non-peptidase homologues	Sjp_0009920
sme_chr1_604	75	0.31	MER0689923	38	0.61	0.5	2.3	I02	acanthisitta_chloris	family I2 unassigned peptidase inhibitors	XP_009072679
sme_chr3_225	222	0.97	MER0053964	216	1	0.93	1e-149	C12	schistosoma_japonicum	family C12 unassigned peptidases	AAW26483
sme_chr4_843	743	0.04	MER1137809	33	0.97	0.93	7e-18	I15	schistosoma_japonicum	family I15 unassigned peptidase inhibitors	Sjp_0000470
sme_chr6_78	2490	0.04	MER0917026	144	0.74	0.83	3e-58	I63	schistosoma_haematobium	family I63 unassigned peptidase inhibitors	A0A094ZFR7
sme_chr7_411	703	0.5	MER0454906	356	1	0.94	0	C44	schistosoma_japonicum	family C44 non-peptidase homologues	CAX73012
sme_chr1_1781	299	0.75	MER0808680	215	1	0.94	1e-151	I87	schistosoma_mansoni	family I87 unassigned peptidase inhibitors	G4VS58
sme_chr6_137	479	0.71	MER1137410	282	1	0.79	0	S33	schistosoma_haematobium	family S33 non-peptidase homologues	A_04404
sme_chr2_1545	3003	0.01	MER1126618	40	0.95	0.51	0.001	M79	nematostella_vectensis	family M79 unassigned peptidases	EDO38187
sme_chr2_289	1684	0.18	MER0191778	306	1	0.93	0	S08B	schistosoma_mansoni	subfamily S8B unassigned peptidases	XP_002575382
sme_chr2_2059	112	0.9	MER1137773	102	0.99	0.81	1e-57	C01A	schistosoma_japonicum	subfamily C1A non-peptidase homologues	Sjp_0077110
sme_chr5_499	1064	0.05	MER1060312	61	0.92	0.5	5e-08	S41A	pediculus_humanus	subfamily S41A non-peptidase homologues	E0V9V6
sme_chr5_74	344	0.55	MER0792625	190	0.99	0.82	1e-106	I87	schistosoma_mansoni	family I87 unassigned peptidase inhibitors	G4VDW2
sme_chr2_1971	1647	0.02	MER0567899	41	0.98	0.56	0.13	C65	cynoglossus_semilaevis	family C65 unassigned peptidases	XP_008311638
sme_chr6_290	413	0.63	MER0253733	262	1	0.9	0	M24A	schistosoma_mansoni	subfamily M24A unassigned peptidases	Smp_142010_2
sme_chr4_666	536	0.8	MER1137821	461	1	0.81	0	M08	schistosoma_japonicum	family M8 unassigned peptidases	Sjp_0048370
sme_chr1_1200	357	0.35	MER0907581	137	0.92	0.86	5e-74	M67A	schistosoma_haematobium	subfamily M67A non-peptidase homologues	A0A094ZPW9
sme_chr3_482	518	0.07	MER0326384	51	0.75	0.52	5e-05	I01	vollenhovia_emeryi	family I1 unassigned peptidase inhibitors	XP_011875865
sme_chr3_210	353	0.5	MER0774119	176	0.99	0.86	1e-115	I35	schistosoma_haematobium	family I35 unassigned peptidase inhibitors	A0A095ATD0
sme_chr3_90	930	0.12	MER0224787	109	0.98	0.51	2e-28	T03	amphimedon_queenslandica	family T3 non-peptidase homologues	Aqu1_225157
sme_chr3_120	569	0.16	MER0224787	109	0.85	0.55	2e-22	T03	amphimedon_queenslandica	family T3 non-peptidase homologues	Aqu1_225157
sme_chr3_301	782	0.12	MER0224787	109	0.86	0.53	4e-22	T03	amphimedon_queenslandica	family T3 non-peptidase homologues	Aqu1_225157
sme_chr3_324	577	0.16	MER0699976	91	0.99	0.92	1e-50	A28B	schistosoma_japonicum	subfamily A28B unassigned peptidases	C7C1Z7
sme_chr3_440	593	0.13	MER1114901	89	0.88	0.5	1e-19	A02A	diphyllobothrium_latum	subfamily A2A unassigned peptidases	DILT_0001217901
sme_chr3_551	530	0.96	MER1138827	523	1	0.86	0	M17	schistosoma_mattheei	family M17 unassigned peptidases	SMTD_0000842601
sme_chr3_656	800	0.13	MER0224787	109	0.98	0.51	1e-28	T03	amphimedon_queenslandica	family T3 non-peptidase homologues	Aqu1_225157
sme_chr3_686	363	0.21	MER0224787	109	0.69	0.53	2e-19	T03	amphimedon_queenslandica	family T3 non-peptidase homologues	Aqu1_225157
sme_chr3_720	782	0.14	MER0224787	109	0.98	0.51	1e-28	T03	amphimedon_queenslandica	family T3 non-peptidase homologues	Aqu1_225157
sme_chr3_998	299	0.35	MER1154247	106	0.98	0.68	1e-47	A02C	schistosoma_mansoni	subfamily A2C unassigned peptidases	G4VMC4
sme_chr3_1059	452	0.22	MER0224942	106	0.94	0.51	2e-25	T03	amphimedon_queenslandica	family T3 non-peptidase homologues	Aqu1_201798
sme_chr5_188	281	0.35	MER1154097	97	0.99	0.89	2e-57	A02C	schistosoma_mansoni	subfamily A2C unassigned peptidases	G4VC96
sme_chr5_370	223	0.25	MER1137841	56	0.98	0.92	9e-33	I02	schistosoma_japonicum	family I2 unassigned peptidase inhibitors	Sjp_0030350
sme_chr5_636	782	0.12	MER0224787	109	0.86	0.53	3e-22	T03	amphimedon_queenslandica	family T3 non-peptidase homologues	Aqu1_225157
sme_chr5_646	440	0.14	MER0225218	98	0.62	0.5	2e-11	T03	amphimedon_queenslandica	family T3 unassigned peptidases	Aqu1_219372
sme_chr5_681	852	0.1	MER0701074	91	0.97	0.76	5e-39	A28B	schistosoma_mansoni	subfamily A28B unassigned peptidases	Q6IFU3
sme_chr5_751	883	0.15	MER0626867	143	0.99	0.79	2e-68	C110	schistosoma_haematobium	family C110 non-peptidase homologues	KGB36235
sme_chr5_806	731	0.12	MER0700804	91	0.99	0.9	1e-53	A28B	schistosoma_japonicum	subfamily A28B unassigned peptidases	C7C203
sme_chr5_863	145	0.62	MER0179785	92	0.98	0.81	5e-53	I25A	schistosoma_japonicum	subfamily I25A unassigned peptidase inhibitors	AAW26948
sme_chr5_957	930	0.12	MER0224787	109	0.98	0.51	2e-28	T03	amphimedon_queenslandica	family T3 non-peptidase homologues	Aqu1_225157
sme_chr1_79	628	0.15	MER0224787	109	0.86	0.54	7e-23	T03	amphimedon_queenslandica	family T3 non-peptidase homologues	Aqu1_225157
sme_chr1_293	518	0.18	MER0224787	109	0.86	0.52	4e-21	T03	amphimedon_queenslandica	family T3 non-peptidase homologues	Aqu1_225157
sme_chr1_308	3117	0.01	MER1126618	40	0.95	0.53	0.0004	M79	nematostella_vectensis	family M79 unassigned peptidases	EDO38187
sme_chr1_661	367	0.25	MER0224787	109	0.85	0.55	2e-23	T03	amphimedon_queenslandica	family T3 non-peptidase homologues	Aqu1_225157
sme_chr1_680	249	0.38	MER0224787	109	0.86	0.52	1e-24	T03	amphimedon_queenslandica	family T3 non-peptidase homologues	Aqu1_225157
sme_chr1_720	864	0.09	MER1114901	89	0.89	0.51	7e-20	A02A	diphyllobothrium_latum	subfamily A2A unassigned peptidases	DILT_0001217901
sme_chr1_721	777	0.11	MER0700682	92	0.96	0.5	2e-24	A28B	opisthorchis_viverrini	subfamily A28B unassigned peptidases	A0A074ZZM6
sme_chr1_754	860	0.1	MER0699976	91	0.99	0.93	2e-49	A28B	schistosoma_japonicum	subfamily A28B unassigned peptidases	C7C1Z7
sme_chr1_795	1188	0.08	MER1154097	97	0.99	0.87	4e-52	A02C	schistosoma_mansoni	subfamily A2C unassigned peptidases	G4VC96
sme_chr1_939	594	0.13	MER1114901	89	0.89	0.51	5e-20	A02A	diphyllobothrium_latum	subfamily A2A unassigned peptidases	DILT_0001217901
sme_chr1_1031	120	0.68	MER0224787	109	0.75	0.55	1e-19	T03	amphimedon_queenslandica	family T3 non-peptidase homologues	Aqu1_225157
sme_chr1_1248	413	0.23	MER1154097	97	0.99	0.86	1e-54	A02C	schistosoma_mansoni	subfamily A2C unassigned peptidases	G4VC96
sme_chr1_1568	628	0.15	MER0224787	109	0.86	0.54	1e-22	T03	amphimedon_queenslandica	family T3 non-peptidase homologues	Aqu1_225157
sme_chr1_1690	838	0.08	MER0285859	83	0.77	0.51	4e-12	A02A	echinococcus_multilocularis	subfamily A2A non-peptidase homologues	EmW_000201800
sme_chr1_1822	249	0.37	MER0224787	109	0.85	0.54	7e-23	T03	amphimedon_queenslandica	family T3 non-peptidase homologues	Aqu1_225157
sme_chr1_2072	1392	0.06	MER1114901	89	0.89	0.51	1e-19	A02A	diphyllobothrium_latum	subfamily A2A unassigned peptidases	DILT_0001217901
sme_chr2_44	777	0.11	MER0700682	92	0.96	0.5	3e-24	A28B	opisthorchis_viverrini	subfamily A28B unassigned peptidases	A0A074ZZM6
sme_chr2_63	532	0.18	MER0224787	109	0.86	0.54	2e-22	T03	amphimedon_queenslandica	family T3 non-peptidase homologues	Aqu1_225157
sme_chr2_425	316	0.24	MER0224942	106	0.72	0.5	7e-15	T03	amphimedon_queenslandica	family T3 non-peptidase homologues	Aqu1_201798
sme_chr2_461	115	0.59	MER0224787	109	0.62	0.53	2e-15	T03	amphimedon_queenslandica	family T3 non-peptidase homologues	Aqu1_225157
sme_chr2_546	349	0.28	MER1154097	97	0.99	0.89	2e-56	A02C	schistosoma_mansoni	subfamily A2C unassigned peptidases	G4VC96
sme_chr2_615	898	0.1	MER0224787	109	0.86	0.54	4e-22	T03	amphimedon_queenslandica	family T3 non-peptidase homologues	Aqu1_225157
sme_chr2_784	404	0.23	MER0224787	109	0.86	0.54	4e-23	T03	amphimedon_queenslandica	family T3 non-peptidase homologues	Aqu1_225157
sme_chr2_922	156	0.6	MER0224787	109	0.86	0.5	2e-24	T03	amphimedon_queenslandica	family T3 non-peptidase homologues	Aqu1_225157
sme_chr2_1821	987	0.09	MER0699976	91	0.99	0.92	2e-49	A28B	schistosoma_japonicum	subfamily A28B unassigned peptidases	C7C1Z7
sme_chr2_1852	497	0.19	MER0224787	109	0.86	0.54	9e-23	T03	amphimedon_queenslandica	family T3 non-peptidase homologues	Aqu1_225157
sme_chr7_35	782	0.12	MER0224787	109	0.86	0.54	2e-22	T03	amphimedon_queenslandica	family T3 non-peptidase homologues	Aqu1_225157
sme_chr7_169	583	0.15	MER0700258	92	0.96	0.53	4e-26	A28B	opisthorchis_viverrini	subfamily A28B unassigned peptidases	A0A074ZKA2
sme_chr7_413	438	0.21	MER0224787	109	0.86	0.54	4e-23	T03	amphimedon_queenslandica	family T3 non-peptidase homologues	Aqu1_225157
sme_chr6_17	594	0.13	MER1114901	89	0.88	0.5	2e-19	A02A	diphyllobothrium_latum	subfamily A2A unassigned peptidases	DILT_0001217901
sme_chr4_15	640	0.15	MER0224787	109	0.85	0.55	8e-23	T03	amphimedon_queenslandica	family T3 non-peptidase homologues	Aqu1_225157
sme_chr4_36	1205	0.08	MER0700104	103	0.99	0.93	2e-57	A28B	schistosoma_japonicum	subfamily A28B unassigned peptidases	C7C1Z1
sme_chr4_405	594	0.13	MER1114901	89	0.88	0.51	8e-20	A02A	diphyllobothrium_latum	subfamily A2A unassigned peptidases	DILT_0001217901
sme_chr4_439	352	0.26	MER0224787	109	0.84	0.53	2e-25	T03	amphimedon_queenslandica	family T3 non-peptidase homologues	Aqu1_225157
sme_chr4_444	515	0.18	MER0224787	109	0.85	0.55	3e-22	T03	amphimedon_queenslandica	family T3 non-peptidase homologues	Aqu1_225157
sme_chr4_611	736	0.13	MER0224787	109	0.86	0.54	2e-22	T03	amphimedon_queenslandica	family T3 non-peptidase homologues	Aqu1_225157
sme_chr4_673	610	0.15	MER0224787	109	0.85	0.55	1e-22	T03	amphimedon_queenslandica	family T3 non-peptidase homologues	Aqu1_225157
sme_chr4_702	617	0.8	MER1137803	499	0.99	0.68	0	M08	schistosoma_japonicum	family M8 unassigned peptidases	Sjp_0055960
sme_chr4_752	651	0.14	MER0224787	109	0.86	0.54	1e-22	T03	amphimedon_queenslandica	family T3 non-peptidase homologues	Aqu1_225157
sme_chr4_954	165	0.98	MER0179868	281	0.6	0.52	3e-48	M08	schistosoma_japonicum	family M8 non-peptidase homologues	AAX27148
sme_chr4_961	369	0.98	MER0288266	398	0.91	0.61	1e-170	M08	schistosoma_japonicum	family M8 unassigned peptidases	CAX75591
sme_chr4_1030	345	0.31	MER0224787	109	0.98	0.51	6e-30	T03	amphimedon_queenslandica	family T3 non-peptidase homologues	Aqu1_225157
sme_scaffold174_2	517	0.19	MER1154097	97	0.99	0.85	9e-53	A02C	schistosoma_mansoni	subfamily A2C unassigned peptidases	G4VC96
sme_scaffold694_1	689	0.13	MER0700682	92	0.96	0.5	5e-24	A28B	opisthorchis_viverrini	subfamily A28B unassigned peptidases	A0A074ZZM6
sme_chr8_3	532	0.15	MER1114901	89	0.89	0.5	2e-19	A02A	diphyllobothrium_latum	subfamily A2A unassigned peptidases	DILT_0001217901
sme_chr8_143	839	0.1	MER0699990	91	0.93	0.54	4e-24	A28B	bactrocera_cucurbitae	subfamily A28B unassigned peptidases	A0A0A1XGK3
sme_chr8_214	1367	0.11	MER1138484	153	0.99	0.83	2e-84	M14B	schistosoma_margrebowiei	subfamily M14B non-peptidase homologues	SMRZ_0000046601
sme_chr8_268	518	0.04	MER1131915	37	0.62	0.66	0.001	I15	parascaris_equorum	family I15 unassigned peptidase inhibitors	PEQ_0000894301
sme_scaffold23_3	565	0.14	MER1114901	89	0.89	0.51	6e-20	A02A	diphyllobothrium_latum	subfamily A2A unassigned peptidases	DILT_0001217901
sme_scaffold47_4	928	0.1	MER0700804	91	0.99	0.87	3e-52	A28B	schistosoma_japonicum	subfamily A28B unassigned peptidases	C7C203
sme_scaffold25_5	365	0.27	MER1154097	97	0.99	0.84	1e-53	A02C	schistosoma_mansoni	subfamily A2C unassigned peptidases	G4VC96
sme_scaffold267_1	1067	0.1	MER0190226	107	0.99	0.91	1e-60	A28B	schistosoma_japonicum	subfamily A28B unassigned peptidases	CAX83693
sme_scaffold440_2	260	0.18	MER0699976	91	0.51	0.87	7e-22	A28B	schistosoma_japonicum	subfamily A28B unassigned peptidases	C7C1Z7
sme_scaffold17_5	532	0.18	MER0224787	109	0.86	0.54	9e-23	T03	amphimedon_queenslandica	family T3 non-peptidase homologues	Aqu1_225157
sme_scaffold215_1	517	0.18	MER0224787	109	0.86	0.54	1e-22	T03	amphimedon_queenslandica	family T3 non-peptidase homologues	Aqu1_225157
