# Supplementary material for: Chromosome-scale genome of the human blood fluke Schistosoma mekongi and its implications for public health
Source: Infect Dis Poverty. 2023 Nov 28;12:104. doi: 10.1186/s40249-023-01160-6 (PMC10683246; doi:10.1186/s40249-023-01160-6)
Supplement: Supplementary file 1 — Additional file 1. Supplementary figures and tables. [file 40249_2023_1160_MOESM1_ESM.zip › Additional file 1/Table S9.xlsx]

## Sheet: Sheet1
Table S9. enrichment analysis based on the unconserved and conserved gene of S. mekongi
Gene_unconserved_enrichment
GO	name	name_space	study_count/study_n	pop_count/pop_n	Pvalue
GO:0010605	negative regulation of macromolecule metabolic process	biological_process	3/650	7/9103	0.0102033
GO:0048519	negative regulation of biological process	biological_process	4/650	13/9103	0.0109468
GO:0032502	developmental process	biological_process	2/650	3/9103	0.0145492
GO:0009892	negative regulation of metabolic process	biological_process	3/650	8/9103	0.0154677
GO:0060255	regulation of macromolecule metabolic process	biological_process	5/650	22/9103	0.0173817
GO:0019222	regulation of metabolic process	biological_process	5/650	24/9103	0.0249415
GO:0019439	aromatic compound catabolic process	biological_process	2/650	4/9103	0.0277256
GO:0046700	heterocycle catabolic process	biological_process	2/650	4/9103	0.0277256
GO:0034655	nucleobase-containing compound catabolic process	biological_process	2/650	4/9103	0.0277256
GO:0006401	RNA catabolic process	biological_process	2/650	4/9103	0.0277256
GO:0006402	mRNA catabolic process	biological_process	2/650	4/9103	0.0277256
GO:0044270	cellular nitrogen compound catabolic process	biological_process	2/650	4/9103	0.0277256
GO:0000956	nuclear-transcribed mRNA catabolic process	biological_process	2/650	4/9103	0.0277256
GO:1901361	organic cyclic compound catabolic process	biological_process	2/650	4/9103	0.0277256
GO:0051726	regulation of cell cycle	biological_process	2/650	5/9103	0.044043
Gene_conserved_enrichment
GO	name	name_space	study_count/study_n	pop_count/pop_n	Pvalue
GO:0007165	signal transduction	biological_process	30/4046	42/9103	0.000495065
GO:0050794	regulation of cellular process	biological_process	55/4046	93/9103	0.00453657
GO:0065007	biological regulation	biological_process	60/4046	106/9103	0.0136563
GO:0051169	nuclear transport	biological_process	5/4046	5/9103	0.0173225
GO:0050789	regulation of biological process	biological_process	55/4046	97/9103	0.0177588
GO:0006913	nucleocytoplasmic transport	biological_process	4/4046	4/9103	0.0389949
GO:0061919	process utilizing autophagic mechanism	biological_process	4/4046	4/9103	0.0389949
GO:0006914	autophagy	biological_process	4/4046	4/9103	0.0389949
GO:0005488	binding	molecular_function	594/4046	1151/9103	7.50317e-06
GO:0003674	molecular_function	molecular_function	707/4046	1380/9103	7.68971e-06
GO:0005515	protein binding	molecular_function	310/4046	578/9103	9.8625e-06
GO:0097159	organic cyclic compound binding	molecular_function	213/4046	399/9103	0.000300812
GO:1901363	heterocyclic compound binding	molecular_function	213/4046	399/9103	0.000300812
GO:0016772	transferase activity, transferring phosphorus-containing groups	molecular_function	12/4046	14/9103	0.00213821
GO:0003676	nucleic acid binding	molecular_function	162/4046	308/9103	0.00353015
GO:0043168	anion binding	molecular_function	55/4046	96/9103	0.0129067
GO:0016740	transferase activity	molecular_function	41/4046	69/9103	0.0145582
GO:0003677	DNA binding	molecular_function	38/4046	63/9103	0.0149782
GO:0035639	purine ribonucleoside triphosphate binding	molecular_function	45/4046	77/9103	0.0152528
GO:0017076	purine nucleotide binding	molecular_function	46/4046	79/9103	0.0164732
GO:0032555	purine ribonucleotide binding	molecular_function	46/4046	79/9103	0.0164732
GO:0097367	carbohydrate derivative binding	molecular_function	46/4046	79/9103	0.0164732
GO:0032553	ribonucleotide binding	molecular_function	46/4046	79/9103	0.0164732
GO:0005201	extracellular matrix structural constituent	molecular_function	5/4046	5/9103	0.0173225
GO:0016741	transferase activity, transferring one-carbon groups	molecular_function	12/4046	16/9103	0.0206737
GO:1901265	nucleoside phosphate binding	molecular_function	49/4046	86/9103	0.0217258
GO:0000166	nucleotide binding	molecular_function	49/4046	86/9103	0.0217258
GO:0016301	kinase activity	molecular_function	7/4046	8/9103	0.0257636
GO:0030554	adenyl nucleotide binding	molecular_function	28/4046	46/9103	0.0261236
GO:0032559	adenyl ribonucleotide binding	molecular_function	28/4046	46/9103	0.0261236
GO:0005524	ATP binding	molecular_function	27/4046	44/9103	0.032108
GO:0008168	methyltransferase activity	molecular_function	11/4046	15/9103	0.0347215
GO:0046983	protein dimerization activity	molecular_function	18/4046	28/9103	0.037277
GO:0016773	phosphotransferase activity, alcohol group as acceptor	molecular_function	4/4046	4/9103	0.0389949
GO:0036094	small molecule binding	molecular_function	49/4046	88/9103	0.0400356
